# Supplementary material for: Factors associated with the spatiotemporal distribution of dog rabies in Tunisia
Source: PLoS Negl Trop Dis. 2024 Aug 5;18(8):e0012296. doi: 10.1371/journal.pntd.0012296 (PMC11326702; doi:10.1371/journal.pntd.0012296)
Supplement: S1 Table — (XLSX) [file pntd.0012296.s001.xlsx]

## Sheet: Kalthoum_2024_dataset
DELE	year	n_rabies	n_vacdog	npop	nhum	edu_dropout	n_antirab_center	r_poverty	slhr_cat	slhw_cat	mkt_cat	mlw_cat	mkt_slhr_cat	density_ro	oued_densi	frontiers	area_sqkm	elevation	tas_avgmean	tas_avgmin	tas_avgmax	EXP_case_surf
Sidi Thabet	2019	2	1520	1642	24503	2.8	0	9.1	[0.005,0.01)	[0.01,1)	[0.005,0.01)	[0.01,1)	[0.01,1)	2.06071	1.28813	FALSE	107.792	66.3415	4.5533	6.94025	2.72403	0.160192
Sidi Thabet	2020	4	1636	1642	24503	2.8	0	9.1	[0.005,0.01)	[0.01,1)	[0.005,0.01)	[0.01,1)	[0.01,1)	2.06071	1.28813	FALSE	107.792	66.3415	4.5533	6.94025	2.72403	0.152498
Sidi Thabet	2021	3	925	1642	24503	2.8	0	9.1	[0.005,0.01)	[0.01,1)	[0.005,0.01)	[0.01,1)	[0.01,1)	2.06071	1.28813	FALSE	107.792	66.3415	4.5533	6.94025	2.72403	0.114023
Ettadhamen	2019	0	156	1873	84312	3.5	0	12.4	[0,0.001)	[0,0.001)	[0,0.001)	[0,0.001)	[0,0.001)	11.6408	0	FALSE	8.12959	75.5986	4.1511	6.24598	2.44944	0.0120815
Ettadhamen	2020	0	209	1873	84312	3.5	0	12.4	[0,0.001)	[0,0.001)	[0,0.001)	[0,0.001)	[0,0.001)	11.6408	0	FALSE	8.12959	75.5986	4.1511	6.24598	2.44944	0.0115012
Ettadhamen	2021	0	306	1873	84312	3.5	0	12.4	[0,0.001)	[0,0.001)	[0,0.001)	[0,0.001)	[0,0.001)	11.6408	0	FALSE	8.12959	75.5986	4.1511	6.24598	2.44944	0.00859953
Ariana M√©dina	2019	1	223	3092	114486	2.6	0	1.3	[0,0.001)	[0,0.001)	[0,0.001)	[0,0.001)	[0,0.001)	14.425	0.2622	FALSE	18.1724	33.3652	3.93571	6.56368	1.85921	0.0270063
Ariana M√©dina	2020	5	237	3092	114486	2.6	0	1.3	[0,0.001)	[0,0.001)	[0,0.001)	[0,0.001)	[0,0.001)	14.425	0.2622	FALSE	18.1724	33.3652	3.93571	6.56368	1.85921	0.0257091
Ariana M√©dina	2021	5	265	3092	114486	2.6	0	1.3	[0,0.001)	[0,0.001)	[0,0.001)	[0,0.001)	[0,0.001)	14.425	0.2622	FALSE	18.1724	33.3652	3.93571	6.56368	1.85921	0.0192228
Soukra	2019	2	886	3970	129693	3	0	4.8	[0.01,1)	[0,0.001)	[0,0.001)	[0.01,1)	[0.01,1)	13.7958	0.454637	FALSE	37.7941	6.68919	4.25737	7.3953	1.88906	0.0561665
Soukra	2020	5	949	3970	129693	3	0	4.8	[0.01,1)	[0,0.001)	[0,0.001)	[0.01,1)	[0.01,1)	13.7958	0.454637	FALSE	37.7941	6.68919	4.25737	7.3953	1.88906	0.0534686
Soukra	2021	2	908	3970	129693	3	0	4.8	[0.01,1)	[0,0.001)	[0,0.001)	[0.01,1)	[0.01,1)	13.7958	0.454637	FALSE	37.7941	6.68919	4.25737	7.3953	1.88906	0.0399788
Mnihla	2019	1	667	4013	89884	3.9	0	8.8	[0,0.001)	[0,0.001)	[0,0.001)	[0,0.001)	[0,0.001)	2.9332	0.0909628	FALSE	32.5431	74.3163	3.78962	5.97295	1.97748	0.048363
Mnihla	2020	1	745	4013	89884	3.9	0	8.8	[0,0.001)	[0,0.001)	[0,0.001)	[0,0.001)	[0,0.001)	2.9332	0.0909628	FALSE	32.5431	74.3163	3.78962	5.97295	1.97748	0.0460399
Mnihla	2021	4	792	4013	89884	3.9	0	8.8	[0,0.001)	[0,0.001)	[0,0.001)	[0,0.001)	[0,0.001)	2.9332	0.0909628	FALSE	32.5431	74.3163	3.78962	5.97295	1.97748	0.0344243
Raoued	2019	2	970	4522	106414	2.6	0	6.9	[0,0.001)	[0,0.001)	[0,0.001)	[0,0.001)	[0,0.001)	4.68092	0.388814	FALSE	59.2622	14.2995	4.19654	7.34169	1.80678	0.0880706
Raoued	2020	6	1062	4522	106414	2.6	0	6.9	[0,0.001)	[0,0.001)	[0,0.001)	[0,0.001)	[0,0.001)	4.68092	0.388814	FALSE	59.2622	14.2995	4.19654	7.34169	1.80678	0.0838402
Raoued	2021	7	1126	4522	106414	2.6	0	6.9	[0,0.001)	[0,0.001)	[0,0.001)	[0,0.001)	[0,0.001)	4.68092	0.388814	FALSE	59.2622	14.2995	4.19654	7.34169	1.80678	0.0626878
Kalaat El Andalous	2019	1	2631	5436	26796	3.8	0	12.5	[0,0.001)	[0,0.001)	[0.001,0.005)	[0.001,0.005)	[0.001,0.005)	2.32685	0.825225	FALSE	243.983	6.77083	4.24531	7.64456	1.68748	0.362588
Kalaat El Andalous	2020	2	2670	5436	26796	3.8	0	12.5	[0,0.001)	[0,0.001)	[0.001,0.005)	[0.001,0.005)	[0.001,0.005)	2.32685	0.825225	FALSE	243.983	6.77083	4.24531	7.64456	1.68748	0.345171
Kalaat El Andalous	2021	3	2043	5436	26796	3.8	0	12.5	[0,0.001)	[0,0.001)	[0.001,0.005)	[0.001,0.005)	[0.001,0.005)	2.32685	0.825225	FALSE	243.983	6.77083	4.24531	7.64456	1.68748	0.258086
Thibar	2019	3	626	1290	11206	3.1	2	25.8	[0.005,0.01)	[0,0.001)	[0.005,0.01)	[0.01,1)	[0.01,1)	0.734187	0	FALSE	144.398	463.858	2.75722	3.6951	3.27676	0.214593
Thibar	2020	3	1594	1290	11206	3.1	2	25.8	[0.005,0.01)	[0,0.001)	[0.005,0.01)	[0.01,1)	[0.01,1)	0.734187	0	FALSE	144.398	463.858	2.75722	3.6951	3.27676	0.204285
Thibar	2021	3	985	1290	11206	3.1	2	25.8	[0.005,0.01)	[0,0.001)	[0.005,0.01)	[0.01,1)	[0.01,1)	0.734187	0	FALSE	144.398	463.858	2.75722	3.6951	3.27676	0.152745
Goubellat	2019	1	3451	2476	15762	5	3	36.9	[0.001,0.005)	[0,0.001)	[0,0.001)	[0.001,0.005)	[0.001,0.005)	0.71857	0.0827845	FALSE	378.237	193.225	4.06238	5.23885	3.60178	0.562106
Goubellat	2020	1	4215	2476	15762	5	3	36.9	[0.001,0.005)	[0,0.001)	[0,0.001)	[0.001,0.005)	[0.001,0.005)	0.71857	0.0827845	FALSE	378.237	193.225	4.06238	5.23885	3.60178	0.535105
Goubellat	2021	0	2635	2476	15762	5	3	36.9	[0.001,0.005)	[0,0.001)	[0,0.001)	[0.001,0.005)	[0.001,0.005)	0.71857	0.0827845	FALSE	378.237	193.225	4.06238	5.23885	3.60178	0.400101
T√©boursouk	2019	0	3584	2734	22115	3.5	1	27.3	[0,0.001)	[0,0.001)	[0,0.001)	[0,0.001)	[0,0.001)	0.843037	0.157461	FALSE	359.636	348.527	2.50911	3.32534	2.83906	0.534462
T√©boursouk	2020	2	2611	2734	22115	3.5	1	27.3	[0,0.001)	[0,0.001)	[0,0.001)	[0,0.001)	[0,0.001)	0.843037	0.157461	FALSE	359.636	348.527	2.50911	3.32534	2.83906	0.508789
T√©boursouk	2021	0	1553	2734	22115	3.5	1	27.3	[0,0.001)	[0,0.001)	[0,0.001)	[0,0.001)	[0,0.001)	0.843037	0.157461	FALSE	359.636	348.527	2.50911	3.32534	2.83906	0.380425
Testour	2019	0	2056	3322	33613	2.9	4	25.5	[0.001,0.005)	[0,0.001)	[0.001,0.005)	[0.001,0.005)	[0.001,0.005)	0.582796	0.0921744	FALSE	619.886	198.57	3.93524	5.22124	3.72325	0.921224
Testour	2020	1	3803	3322	33613	2.9	4	25.5	[0.001,0.005)	[0,0.001)	[0.001,0.005)	[0.001,0.005)	[0.001,0.005)	0.582796	0.0921744	FALSE	619.886	198.57	3.93524	5.22124	3.72325	0.876973
Testour	2021	0	4826	3322	33613	2.9	4	25.5	[0.001,0.005)	[0,0.001)	[0.001,0.005)	[0.001,0.005)	[0.001,0.005)	0.582796	0.0921744	FALSE	619.886	198.57	3.93524	5.22124	3.72325	0.655718
Amdoun	2019	4	653	3700	21187	3.4	2	37.6	[0.001,0.005)	[0,0.001)	[0,0.001)	[0.001,0.005)	[0.001,0.005)	0.86618	0.00663708	FALSE	236.556	345.429	2.05783	3.83183	1.91556	0.351551
Amdoun	2020	4	1724	3700	21187	3.4	2	37.6	[0.001,0.005)	[0,0.001)	[0,0.001)	[0.001,0.005)	[0.001,0.005)	0.86618	0.00663708	FALSE	236.556	345.429	2.05783	3.83183	1.91556	0.334664
Amdoun	2021	2	1701	3700	21187	3.4	2	37.6	[0.001,0.005)	[0,0.001)	[0,0.001)	[0.001,0.005)	[0.001,0.005)	0.86618	0.00663708	FALSE	236.556	345.429	2.05783	3.83183	1.91556	0.25023
B√©ja Sud	2019	1	3898	3810	38101	4.5	1	18.5	[0,0.001)	[0,0.001)	[0,0.001)	[0,0.001)	[0,0.001)	1.56836	0.0809795	FALSE	357.692	233.923	3.36685	4.80401	3.37755	0.531573
B√©ja Sud	2020	0	2990	3810	38101	4.5	1	18.5	[0,0.001)	[0,0.001)	[0,0.001)	[0,0.001)	[0,0.001)	1.56836	0.0809795	FALSE	357.692	233.923	3.36685	4.80401	3.37755	0.506039
B√©ja Sud	2021	1	2768	3810	38101	4.5	1	18.5	[0,0.001)	[0,0.001)	[0,0.001)	[0,0.001)	[0,0.001)	1.56836	0.0809795	FALSE	357.692	233.923	3.36685	4.80401	3.37755	0.378368
Mejez El Bab	2019	3	4295	4266	41749	2.6	2	17.1	[0,0.001)	[0,0.001)	[0,0.001)	[0,0.001)	[0,0.001)	0.755238	0.118766	FALSE	457.55	173.815	3.77305	5.04075	3.24342	0.679974
Mejez El Bab	2020	2	3896	4266	41749	2.6	2	17.1	[0,0.001)	[0,0.001)	[0,0.001)	[0,0.001)	[0,0.001)	0.755238	0.118766	FALSE	457.55	173.815	3.77305	5.04075	3.24342	0.647312
Mejez El Bab	2021	0	2800	4266	41749	2.6	2	17.1	[0,0.001)	[0,0.001)	[0,0.001)	[0,0.001)	[0,0.001)	0.755238	0.118766	FALSE	457.55	173.815	3.77305	5.04075	3.24342	0.483999
B√©ja Nord	2019	1	2671	8556	71198	2.4	1	23	[0,0.001)	[0,0.001)	[0,0.001)	[0,0.001)	[0,0.001)	0.643855	0.124242	FALSE	408.191	336.644	2.56471	4.18654	2.22734	0.60662
B√©ja Nord	2020	2	2937	8556	71198	2.4	1	23	[0,0.001)	[0,0.001)	[0,0.001)	[0,0.001)	[0,0.001)	0.643855	0.124242	FALSE	408.191	336.644	2.56471	4.18654	2.22734	0.577481
B√©ja Nord	2021	1	3067	8556	71198	2.4	1	23	[0,0.001)	[0,0.001)	[0,0.001)	[0,0.001)	[0,0.001)	0.643855	0.124242	FALSE	408.191	336.644	2.56471	4.18654	2.22734	0.431787
Nefza	2019	1	4357	8644	48101	3.8	2	37.5	[0.001,0.005)	[0,0.001)	[0.001,0.005)	[0.001,0.005)	[0.001,0.005)	1.05515	0.107037	FALSE	547.672	126.105	3.285	5.95411	2.2488	0.813906
Nefza	2020	3	5174	8644	48101	3.8	2	37.5	[0.001,0.005)	[0,0.001)	[0.001,0.005)	[0.001,0.005)	[0.001,0.005)	1.05515	0.107037	FALSE	547.672	126.105	3.285	5.95411	2.2488	0.77481
Nefza	2021	1	4668	8644	48101	3.8	2	37.5	[0.001,0.005)	[0,0.001)	[0.001,0.005)	[0.001,0.005)	[0.001,0.005)	1.05515	0.107037	FALSE	547.672	126.105	3.285	5.95411	2.2488	0.57933
M√©grine	2019	1	48	593	26720	2.5	0	3.6	[0,0.001)	[0,0.001)	[0,0.001)	[0,0.001)	[0,0.001)	12.5057	1.17076	FALSE	8.56011	0	4.45473	6.96808	2.56225	0.0127213
M√©grine	2020	0	26.0726	593	26720	2.5	0	3.6	[0,0.001)	[0,0.001)	[0,0.001)	[0,0.001)	[0,0.001)	12.5057	1.17076	FALSE	8.56011	0	4.45473	6.96808	2.56225	0.0121103
M√©grine	2021	0	41	593	26720	2.5	0	3.6	[0,0.001)	[0,0.001)	[0,0.001)	[0,0.001)	[0,0.001)	12.5057	1.17076	FALSE	8.56011	0	4.45473	6.96808	2.56225	0.00905493
Ben Arous	2019	4	56	691	31128	2.3	0	5	[0,0.001)	[0,0.001)	[0.01,1)	[0.01,1)	[0.01,1)	19.6509	0	FALSE	7.57589	15.5543	4.41644	6.73839	2.62217	0.0112587
Ben Arous	2020	0	30.4181	691	31128	2.3	0	5	[0,0.001)	[0,0.001)	[0.01,1)	[0.01,1)	[0.01,1)	19.6509	0	FALSE	7.57589	15.5543	4.41644	6.73839	2.62217	0.0107179
Ben Arous	2021	0	52	691	31128	2.3	0	5	[0,0.001)	[0,0.001)	[0.01,1)	[0.01,1)	[0.01,1)	19.6509	0	FALSE	7.57589	15.5543	4.41644	6.73839	2.62217	0.00801382
Ezzahra	2019	0	118	1452	34962	4.3	0	2.6	[0,0.001)	[0,0.001)	[0,0.001)	[0,0.001)	[0,0.001)	9.37257	1.23598	FALSE	15.5914	0	4.4374	6.94393	2.51149	0.0231707
Ezzahra	2020	1	64.0952	1452	34962	4.3	0	2.6	[0,0.001)	[0,0.001)	[0,0.001)	[0,0.001)	[0,0.001)	9.37257	1.23598	FALSE	15.5914	0	4.4374	6.94393	2.51149	0.0220577
Ezzahra	2021	0	102	1452	34962	4.3	0	2.6	[0,0.001)	[0,0.001)	[0,0.001)	[0,0.001)	[0,0.001)	9.37257	1.23598	FALSE	15.5914	0	4.4374	6.94393	2.51149	0.0164927
Hammam Chott	2019	3	121	1488	31858	3.7	0	5	[0,0.001)	[0,0.001)	[0.01,1)	[0.01,1)	[0.01,1)	4.1444	0.0831426	FALSE	11.9724	0	3.49898	5.85376	1.5024	0.0177924
Hammam Chott	2020	0	65.7247	1488	31858	3.7	0	5	[0,0.001)	[0,0.001)	[0.01,1)	[0.01,1)	[0.01,1)	4.1444	0.0831426	FALSE	11.9724	0	3.49898	5.85376	1.5024	0.0169377
Hammam Chott	2021	0	101	1488	31858	3.7	0	5	[0,0.001)	[0,0.001)	[0.01,1)	[0.01,1)	[0.01,1)	4.1444	0.0831426	FALSE	11.9724	0	3.49898	5.85376	1.5024	0.0126644
Rad√®s	2019	3	126	1542	59998	4.1	0	4.3	[0,0.001)	[0,0.001)	[0,0.001)	[0,0.001)	[0,0.001)	13.0761	0.434798	FALSE	18.1233	0	4.39587	7.02188	2.38919	0.0269334
Rad√®s	2020	0	68.4406	1542	59998	4.1	0	4.3	[0,0.001)	[0,0.001)	[0,0.001)	[0,0.001)	[0,0.001)	13.0761	0.434798	FALSE	18.1233	0	4.39587	7.02188	2.38919	0.0256396
Rad√®s	2021	0	87	1542	59998	4.1	0	4.3	[0,0.001)	[0,0.001)	[0,0.001)	[0,0.001)	[0,0.001)	13.0761	0.434798	FALSE	18.1233	0	4.39587	7.02188	2.38919	0.0191709
Hammam Lif	2019	0	147	1802	42518	4	1	6.4	[0.01,1)	[0,0.001)	[0.01,1)	[0.01,1)	[0.01,1)	13.3063	0.676405	FALSE	12.3538	0	4.00776	6.48488	2.02223	0.0183592
Hammam Lif	2020	0	79.8474	1802	42518	4	1	6.4	[0.01,1)	[0,0.001)	[0.01,1)	[0.01,1)	[0.01,1)	13.3063	0.676405	FALSE	12.3538	0	4.00776	6.48488	2.02223	0.0174774
Hammam Lif	2021	0	92	1802	42518	4	1	6.4	[0.01,1)	[0,0.001)	[0.01,1)	[0.01,1)	[0.01,1)	13.3063	0.676405	FALSE	12.3538	0	4.00776	6.48488	2.02223	0.0130679
M'Hamdia	2019	3	449	2049	66439	4.6	1	7.1	[0,0.001)	[0,0.001)	[0,0.001)	[0,0.001)	[0,0.001)	1.99945	0.182336	FALSE	154.873	75.6714	4.39867	5.9663	3.24238	0.230159
M'Hamdia	2020	2	243.888	2049	66439	4.6	1	7.1	[0,0.001)	[0,0.001)	[0,0.001)	[0,0.001)	[0,0.001)	1.99945	0.182336	FALSE	154.873	75.6714	4.39867	5.9663	3.24238	0.219104
M'Hamdia	2021	0	202	2049	66439	4.6	1	7.1	[0,0.001)	[0,0.001)	[0,0.001)	[0,0.001)	[0,0.001)	1.99945	0.182336	FALSE	154.873	75.6714	4.39867	5.9663	3.24238	0.163825
Nouvelle M√©dina	2019	1	185	2276	57194	2.3	2	5.2	[0,0.001)	[0,0.001)	[0,0.001)	[0,0.001)	[0,0.001)	21.5766	0	FALSE	7.20391	38.4783	4.43062	6.8051	2.59401	0.0107059
Nouvelle M√©dina	2020	0	100.488	2276	57194	2.3	2	5.2	[0,0.001)	[0,0.001)	[0,0.001)	[0,0.001)	[0,0.001)	21.5766	0	FALSE	7.20391	38.4783	4.43062	6.8051	2.59401	0.0101916
Nouvelle M√©dina	2021	0	121	2276	57194	2.3	2	5.2	[0,0.001)	[0,0.001)	[0,0.001)	[0,0.001)	[0,0.001)	21.5766	0	FALSE	7.20391	38.4783	4.43062	6.8051	2.59401	0.00762034
El Mourouj	2019	2	189	2323	104538	2.9	0	3.2	[0,0.001)	[0,0.001)	[0,0.001)	[0,0.001)	[0,0.001)	16.1266	0.653652	FALSE	11.6404	56.353	4.4538	6.66324	2.7365	0.017299
El Mourouj	2020	0	102.661	2323	104538	2.9	0	3.2	[0,0.001)	[0,0.001)	[0,0.001)	[0,0.001)	[0,0.001)	16.1266	0.653652	FALSE	11.6404	56.353	4.4538	6.66324	2.7365	0.0164681
El Mourouj	2021	0	122	2323	104538	2.9	0	3.2	[0,0.001)	[0,0.001)	[0,0.001)	[0,0.001)	[0,0.001)	16.1266	0.653652	FALSE	11.6404	56.353	4.4538	6.66324	2.7365	0.0123133
Boumhel	2019	1	304	3725	40101	1.8	0	4.1	[0,0.001)	[0,0.001)	[0,0.001)	[0,0.001)	[0,0.001)	7.24775	0.828054	FALSE	10.5631	0	4.27463	6.67906	2.38128	0.015698
Boumhel	2020	0	165.127	3725	40101	1.8	0	4.1	[0,0.001)	[0,0.001)	[0,0.001)	[0,0.001)	[0,0.001)	7.24775	0.828054	FALSE	10.5631	0	4.27463	6.67906	2.38128	0.0149439
Boumhel	2021	0	184	3725	40101	1.8	0	4.1	[0,0.001)	[0,0.001)	[0,0.001)	[0,0.001)	[0,0.001)	7.24775	0.828054	FALSE	10.5631	0	4.27463	6.67906	2.38128	0.0111737
Fouchana	2019	0	945	4313	74868	2.4	0	7.3	[0.01,1)	[0.01,1)	[0,0.001)	[0.01,1)	[0.01,1)	6.12231	0.418791	FALSE	58.9052	49.2079	4.48607	6.51154	2.90264	0.0875401
Fouchana	2020	0	513.305	4313	74868	2.4	0	7.3	[0.01,1)	[0.01,1)	[0,0.001)	[0.01,1)	[0.01,1)	6.12231	0.418791	FALSE	58.9052	49.2079	4.48607	6.51154	2.90264	0.0833351
Fouchana	2021	2	511	4313	74868	2.4	0	7.3	[0.01,1)	[0.01,1)	[0,0.001)	[0.01,1)	[0.01,1)	6.12231	0.418791	FALSE	58.9052	49.2079	4.48607	6.51154	2.90264	0.0623102
Mornag	2019	3	2187	10230	61518	3.1	1	11.2	[0.001,0.005)	[0,0.001)	[0,0.001)	[0.001,0.005)	[0.001,0.005)	1.24114	0.137217	FALSE	375.197	172.575	3.793	5.70446	2.18341	0.557588
Mornag	2020	0	1187.93	10230	61518	3.1	1	11.2	[0.001,0.005)	[0,0.001)	[0,0.001)	[0.001,0.005)	[0.001,0.005)	1.24114	0.137217	FALSE	375.197	172.575	3.793	5.70446	2.18341	0.530804
Mornag	2021	1	1175	10230	61518	3.1	1	11.2	[0.001,0.005)	[0,0.001)	[0,0.001)	[0.001,0.005)	[0.001,0.005)	1.24114	0.137217	FALSE	375.197	172.575	3.793	5.70446	2.18341	0.396886
Jarzouna	2019	0	493	531	24793	1.3	0	10.9	[0,0.001)	[0,0.001)	[0,0.001)	[0,0.001)	[0,0.001)	12.1618	0	FALSE	3.97972	0	3.92299	7.7924	1.1378	0.00591434
Jarzouna	2020	1	502	531	24793	1.3	0	10.9	[0,0.001)	[0,0.001)	[0,0.001)	[0,0.001)	[0,0.001)	12.1618	0	FALSE	3.97972	0	3.92299	7.7924	1.1378	0.00563024
Jarzouna	2021	0	386	531	24793	1.3	0	10.9	[0,0.001)	[0,0.001)	[0,0.001)	[0,0.001)	[0,0.001)	12.1618	0	FALSE	3.97972	0	3.92299	7.7924	1.1378	0.00420977
Tinja	2019	1	474	545	23455	2.1	0	11.3	[0,0.001)	[0,0.001)	[0,0.001)	[0,0.001)	[0,0.001)	1.703	0.137382	FALSE	38.2708	0	4.15155	6.98096	2.2533	0.056875
Tinja	2020	2	506	545	23455	2.1	0	11.3	[0,0.001)	[0,0.001)	[0,0.001)	[0,0.001)	[0,0.001)	1.703	0.137382	FALSE	38.2708	0	4.15155	6.98096	2.2533	0.054143
Tinja	2021	0	448	545	23455	2.1	0	11.3	[0,0.001)	[0,0.001)	[0,0.001)	[0,0.001)	[0,0.001)	1.703	0.137382	FALSE	38.2708	0	4.15155	6.98096	2.2533	0.0404831
Ghar El Melh	2019	0	1653	881	19477	3.6	2	14.5	[0,0.001)	[0,0.001)	[0,0.001)	[0,0.001)	[0,0.001)	2.02895	0.0204261	FALSE	110.518	0	3.45214	7.31238	0.479294	0.164242
Ghar El Melh	2020	1	1604	881	19477	3.6	2	14.5	[0,0.001)	[0,0.001)	[0,0.001)	[0,0.001)	[0,0.001)	2.02895	0.0204261	FALSE	110.518	0	3.45214	7.31238	0.479294	0.156353
Ghar El Melh	2021	0	1721	881	19477	3.6	2	14.5	[0,0.001)	[0,0.001)	[0,0.001)	[0,0.001)	[0,0.001)	2.02895	0.0204261	FALSE	110.518	0	3.45214	7.31238	0.479294	0.116906
El Alia	2019	1	1278	889	27075	3.4	0	15.1	[0.01,1)	[0,0.001)	[0,0.001)	[0.01,1)	[0.01,1)	2.67022	0.0348602	FALSE	76.5901	0.542754	3.61206	7.16707	0.916952	0.113822
El Alia	2020	4	1170	889	27075	3.4	0	15.1	[0.01,1)	[0,0.001)	[0,0.001)	[0.01,1)	[0.01,1)	2.67022	0.0348602	FALSE	76.5901	0.542754	3.61206	7.16707	0.916952	0.108355
El Alia	2021	1	1724	889	27075	3.4	0	15.1	[0.01,1)	[0,0.001)	[0,0.001)	[0.01,1)	[0.01,1)	2.67022	0.0348602	FALSE	76.5901	0.542754	3.61206	7.16707	0.916952	0.0810175
Menzel Jemil	2019	1	1062	1141	47224	3.8	3	10.6	[0,0.001)	[0,0.001)	[0,0.001)	[0,0.001)	[0,0.001)	2.57376	0	FALSE	77.3207	0	3.74925	7.56412	0.93989	0.114908
Menzel Jemil	2020	5	1079	1141	47224	3.8	3	10.6	[0,0.001)	[0,0.001)	[0,0.001)	[0,0.001)	[0,0.001)	2.57376	0	FALSE	77.3207	0	3.74925	7.56412	0.93989	0.109388
Menzel Jemil	2021	1	831	1141	47224	3.8	3	10.6	[0,0.001)	[0,0.001)	[0,0.001)	[0,0.001)	[0,0.001)	2.57376	0	FALSE	77.3207	0	3.74925	7.56412	0.93989	0.0817903
Ras Jebel	2019	7	1385	1224	58241	3.4	0	12.2	[0,0.001)	[0,0.001)	[0,0.001)	[0,0.001)	[0,0.001)	2.22147	0.0347869	FALSE	54.8678	0	3.51047	7.66762	0.36816	0.08154
Ras Jebel	2020	4	1692	1224	58241	3.4	0	12.2	[0,0.001)	[0,0.001)	[0,0.001)	[0,0.001)	[0,0.001)	2.22147	0.0347869	FALSE	54.8678	0	3.51047	7.66762	0.36816	0.0776233
Ras Jebel	2021	0	2096	1224	58241	3.4	0	12.2	[0,0.001)	[0,0.001)	[0,0.001)	[0,0.001)	[0,0.001)	2.22147	0.0347869	FALSE	54.8678	0	3.51047	7.66762	0.36816	0.0580394
Bizerte Nord	2019	6	2791	1635	87307	3.7	1	5.3	[0,0.001)	[0,0.001)	[0,0.001)	[0,0.001)	[0,0.001)	5.93713	0.0942626	FALSE	45.1673	0	3.61292	7.43178	0.828943	0.0671239
Bizerte Nord	2020	2	2693	1635	87307	3.7	1	5.3	[0,0.001)	[0,0.001)	[0,0.001)	[0,0.001)	[0,0.001)	5.93713	0.0942626	FALSE	45.1673	0	3.61292	7.43178	0.828943	0.0638996
Bizerte Nord	2021	1	2108	1635	87307	3.7	1	5.3	[0,0.001)	[0,0.001)	[0,0.001)	[0,0.001)	[0,0.001)	5.93713	0.0942626	FALSE	45.1673	0	3.61292	7.43178	0.828943	0.0477782
Menzel Bourguiba	2019	4	3496	2037	61919	3.9	1	12.8	[0.005,0.01)	[0,0.001)	[0,0.001)	[0.005,0.01)	[0.005,0.01)	2.71898	0	FALSE	101.821	0	3.91224	6.79341	1.85397	0.151318
Menzel Bourguiba	2020	4	1792	2037	61919	3.9	1	12.8	[0.005,0.01)	[0,0.001)	[0,0.001)	[0.005,0.01)	[0.005,0.01)	2.71898	0	FALSE	101.821	0	3.91224	6.79341	1.85397	0.144049
Menzel Bourguiba	2021	1	2112	2037	61919	3.9	1	12.8	[0.005,0.01)	[0,0.001)	[0,0.001)	[0.005,0.01)	[0.005,0.01)	2.71898	0	FALSE	101.821	0	3.91224	6.79341	1.85397	0.107707
Utique	2019	3	3625	3361	19922	2.7	1	19.1	[0,0.001)	[0,0.001)	[0,0.001)	[0,0.001)	[0,0.001)	0.784628	0.0715091	FALSE	353.065	17.3053	4.03207	6.71384	2.00052	0.524697
Utique	2020	4	2038	3361	19922	2.7	1	19.1	[0,0.001)	[0,0.001)	[0,0.001)	[0,0.001)	[0,0.001)	0.784628	0.0715091	FALSE	353.065	17.3053	4.03207	6.71384	2.00052	0.499493
Utique	2021	0	3860	3361	19922	2.7	1	19.1	[0,0.001)	[0,0.001)	[0,0.001)	[0,0.001)	[0,0.001)	0.784628	0.0715091	FALSE	353.065	17.3053	4.03207	6.71384	2.00052	0.373474
Bizerte Sud	2019	4	1151	3966	55659	1.7	0	15.9	[0.001,0.005)	[0,0.001)	[0,0.001)	[0.001,0.005)	[0.001,0.005)	0.973882	0.0365841	FALSE	391.579	0	3.88488	6.99168	1.75994	0.581933
Bizerte Sud	2020	15	1111	3966	55659	1.7	0	15.9	[0.001,0.005)	[0,0.001)	[0,0.001)	[0.001,0.005)	[0.001,0.005)	0.973882	0.0365841	FALSE	391.579	0	3.88488	6.99168	1.75994	0.553979
Bizerte Sud	2021	3	904	3966	55659	1.7	0	15.9	[0.001,0.005)	[0,0.001)	[0,0.001)	[0.001,0.005)	[0.001,0.005)	0.973882	0.0365841	FALSE	391.579	0	3.88488	6.99168	1.75994	0.414214
Mateur	2019	2	3035	4066	46975	2.6	0	19.3	[0.001,0.005)	[0,0.001)	[0,0.001)	[0.001,0.005)	[0.001,0.005)	0.58405	0.0545002	FALSE	536.758	86.0058	3.71646	5.6661	2.56905	0.797687
Mateur	2020	0	2852	4066	46975	2.6	0	19.3	[0.001,0.005)	[0,0.001)	[0,0.001)	[0.001,0.005)	[0.001,0.005)	0.58405	0.0545002	FALSE	536.758	86.0058	3.71646	5.6661	2.56905	0.75937
Mateur	2021	0	3252	4066	46975	2.6	0	19.3	[0.001,0.005)	[0,0.001)	[0,0.001)	[0.001,0.005)	[0.001,0.005)	0.58405	0.0545002	FALSE	536.758	86.0058	3.71646	5.6661	2.56905	0.567786
Ghazala	2019	4	2125	4989	26977	3.2	1	34	[0,0.001)	[0,0.001)	[0,0.001)	[0,0.001)	[0,0.001)	0.834665	0.0633671	FALSE	427.233	16.2461	3.63317	5.66555	2.65705	0.634919
Ghazala	2020	4	1572	4989	26977	3.2	1	34	[0,0.001)	[0,0.001)	[0,0.001)	[0,0.001)	[0,0.001)	0.834665	0.0633671	FALSE	427.233	16.2461	3.63317	5.66555	2.65705	0.604421
Ghazala	2021	2	2392	4989	26977	3.2	1	34	[0,0.001)	[0,0.001)	[0,0.001)	[0,0.001)	[0,0.001)	0.834665	0.0633671	FALSE	427.233	16.2461	3.63317	5.66555	2.65705	0.451929
Joumine	2019	0	4023	7974	29029	4.8	1	36.6	[0,0.001)	[0,0.001)	[0,0.001)	[0,0.001)	[0,0.001)	0.403866	0.0863298	FALSE	519.627	287.889	2.67101	4.16876	2.20068	0.772228
Joumine	2020	2	3672	7974	29029	4.8	1	36.6	[0,0.001)	[0,0.001)	[0,0.001)	[0,0.001)	[0,0.001)	0.403866	0.0863298	FALSE	519.627	287.889	2.67101	4.16876	2.20068	0.735134
Joumine	2021	0	3466	7974	29029	4.8	1	36.6	[0,0.001)	[0,0.001)	[0,0.001)	[0,0.001)	[0,0.001)	0.403866	0.0863298	FALSE	519.627	287.889	2.67101	4.16876	2.20068	0.549664
Sejnane	2019	2	3232	8563	40166	3.9	1	39.9	[0,0.001)	[0,0.001)	[0,0.001)	[0,0.001)	[0,0.001)	0.422765	0.0696708	FALSE	577.63	0	3.86238	6.33596	2.74542	0.858428
Sejnane	2020	2	3091	8563	40166	3.9	1	39.9	[0,0.001)	[0,0.001)	[0,0.001)	[0,0.001)	[0,0.001)	0.422765	0.0696708	FALSE	577.63	0	3.86238	6.33596	2.74542	0.817193
Sejnane	2021	0	2094	8563	40166	3.9	1	39.9	[0,0.001)	[0,0.001)	[0,0.001)	[0,0.001)	[0,0.001)	0.422765	0.0696708	FALSE	577.63	0	3.86238	6.33596	2.74542	0.611021
Matmata	2019	0	264	559	4444	4.9	1	26.4	[0,0.001)	[0,0.001)	[0,0.001)	[0,0.001)	[0,0.001)	0.315968	0.154286	FALSE	1221.73	340.282	5.58038	4.93328	6.72964	1.81563
Matmata	2020	0	307	559	4444	4.9	1	26.4	[0,0.001)	[0,0.001)	[0,0.001)	[0,0.001)	[0,0.001)	0.315968	0.154286	FALSE	1221.73	340.282	5.58038	4.93328	6.72964	1.72842
Matmata	2021	0	289	559	4444	4.9	1	26.4	[0,0.001)	[0,0.001)	[0,0.001)	[0,0.001)	[0,0.001)	0.315968	0.154286	FALSE	1221.73	340.282	5.58038	4.93328	6.72964	1.29235
Gab√®s Ouest	2019	0	557	848	31768	6	1	15	[0,0.001)	[0,0.001)	[0,0.001)	[0,0.001)	[0,0.001)	2.62841	0.097909	FALSE	208.371	44.3054	5.83079	6.61604	4.37431	0.309665
Gab√®s Ouest	2020	0	636	848	31768	6	1	15	[0,0.001)	[0,0.001)	[0,0.001)	[0,0.001)	[0,0.001)	2.62841	0.097909	FALSE	208.371	44.3054	5.83079	6.61604	4.37431	0.29479
Gab√®s Ouest	2021	1	558	848	31768	6	1	15	[0,0.001)	[0,0.001)	[0,0.001)	[0,0.001)	[0,0.001)	2.62841	0.097909	FALSE	208.371	44.3054	5.83079	6.61604	4.37431	0.220416
Gab√®s M√©dina	2019	0	421	1038	46731	2.6	3	11.1	[0,0.001)	[0,0.001)	[0,0.001)	[0,0.001)	[0,0.001)	12.9714	0.709012	FALSE	19.3734	0.966596	5.91128	7.40081	3.7642	0.0287912
Gab√®s M√©dina	2020	0	442	1038	46731	2.6	3	11.1	[0,0.001)	[0,0.001)	[0,0.001)	[0,0.001)	[0,0.001)	12.9714	0.709012	FALSE	19.3734	0.966596	5.91128	7.40081	3.7642	0.0274082
Gab√®s M√©dina	2021	0	603	1038	46731	2.6	3	11.1	[0,0.001)	[0,0.001)	[0,0.001)	[0,0.001)	[0,0.001)	12.9714	0.709012	FALSE	19.3734	0.966596	5.91128	7.40081	3.7642	0.0204933
Matmata Nouvelle	2019	0	515	1729	14224	4.5	1	23.6	[0.001,0.005)	[0,0.001)	[0,0.001)	[0.001,0.005)	[0.001,0.005)	0.648019	0.027483	FALSE	806.039	182.16	5.70064	5.79897	5.63475	1.19787
Matmata Nouvelle	2020	0	473	1729	14224	4.5	1	23.6	[0.001,0.005)	[0,0.001)	[0,0.001)	[0.001,0.005)	[0.001,0.005)	0.648019	0.027483	FALSE	806.039	182.16	5.70064	5.79897	5.63475	1.14033
Matmata Nouvelle	2021	0	732	1729	14224	4.5	1	23.6	[0.001,0.005)	[0,0.001)	[0,0.001)	[0.001,0.005)	[0.001,0.005)	0.648019	0.027483	FALSE	806.039	182.16	5.70064	5.79897	5.63475	0.852632
Gab√®s Sud	2019	0	744	1891	74422	1.9	1	9.4	[0,0.001)	[0,0.001)	[0,0.001)	[0,0.001)	[0,0.001)	2.68409	0.099945	FALSE	163.855	19.5938	5.92912	7.17016	4.01058	0.243508
Gab√®s Sud	2020	0	788	1891	74422	1.9	1	9.4	[0,0.001)	[0,0.001)	[0,0.001)	[0,0.001)	[0,0.001)	2.68409	0.099945	FALSE	163.855	19.5938	5.92912	7.17016	4.01058	0.231811
Gab√®s Sud	2021	0	657	1891	74422	1.9	1	9.4	[0,0.001)	[0,0.001)	[0,0.001)	[0,0.001)	[0,0.001)	2.68409	0.099945	FALSE	163.855	19.5938	5.92912	7.17016	4.01058	0.173326
Menzel Habib	2019	1	726	2077	10148	5.8	3	33.6	[0,0.001)	[0,0.001)	[0,0.001)	[0,0.001)	[0,0.001)	0.487216	0	FALSE	1085.48	81.9195	5.88627	5.73148	5.19561	1.61315
Menzel Habib	2020	1	737	2077	10148	5.8	3	33.6	[0,0.001)	[0,0.001)	[0,0.001)	[0,0.001)	[0,0.001)	0.487216	0	FALSE	1085.48	81.9195	5.88627	5.73148	5.19561	1.53566
Menzel Habib	2021	1	767	2077	10148	5.8	3	33.6	[0,0.001)	[0,0.001)	[0,0.001)	[0,0.001)	[0,0.001)	0.487216	0	FALSE	1085.48	81.9195	5.88627	5.73148	5.19561	1.14823
Metouia	2019	0	665	2153	27878	0.5	4	17.9	[0,0.001)	[0,0.001)	[0,0.001)	[0,0.001)	[0,0.001)	1.33086	0.210823	FALSE	319.33	6.26036	5.92473	6.60014	4.20603	0.474563
Metouia	2020	0	654	2153	27878	0.5	4	17.9	[0,0.001)	[0,0.001)	[0,0.001)	[0,0.001)	[0,0.001)	1.33086	0.210823	FALSE	319.33	6.26036	5.92473	6.60014	4.20603	0.451768
Metouia	2021	1	795	2153	27878	0.5	4	17.9	[0,0.001)	[0,0.001)	[0,0.001)	[0,0.001)	[0,0.001)	1.33086	0.210823	FALSE	319.33	6.26036	5.92473	6.60014	4.20603	0.337789
Ghannouch	2019	0	406	2337	28051	1.7	2	20	[0.01,1)	[0,0.001)	[0,0.001)	[0.01,1)	[0.01,1)	6.07683	0.481031	FALSE	23.0725	0	5.90483	7.16113	3.87666	0.0342884
Ghannouch	2020	0	363	2337	28051	1.7	2	20	[0.01,1)	[0,0.001)	[0,0.001)	[0.01,1)	[0.01,1)	6.07683	0.481031	FALSE	23.0725	0	5.90483	7.16113	3.87666	0.0326414
Ghannouch	2021	0	352	2337	28051	1.7	2	20	[0.01,1)	[0,0.001)	[0,0.001)	[0.01,1)	[0.01,1)	6.07683	0.481031	FALSE	23.0725	0	5.90483	7.16113	3.87666	0.0244062
Hamma	2019	0	549	5350	73512	1.4	3	20.3	[0,0.001)	[0,0.001)	[0,0.001)	[0,0.001)	[0,0.001)	0.35467	0.00858107	FALSE	2694.52	99.0963	6.13665	5.70547	6.15037	4.00438
Hamma	2020	0	855	5350	73512	1.4	3	20.3	[0,0.001)	[0,0.001)	[0,0.001)	[0,0.001)	[0,0.001)	0.35467	0.00858107	FALSE	2694.52	99.0963	6.13665	5.70547	6.15037	3.81203
Hamma	2021	0	567	5350	73512	1.4	3	20.3	[0,0.001)	[0,0.001)	[0,0.001)	[0,0.001)	[0,0.001)	0.35467	0.00858107	FALSE	2694.52	99.0963	6.13665	5.70547	6.15037	2.85028
Mareth	2019	0	406	8797	63122	1.5	0	21.2	[0.001,0.005)	[0,0.001)	[0.001,0.005)	[0.001,0.005)	[0.001,0.005)	2.29375	0.224168	FALSE	925.014	116.078	5.7233	6.5866	4.7297	1.37468
Mareth	2020	0	854	8797	63122	1.5	0	21.2	[0.001,0.005)	[0,0.001)	[0.001,0.005)	[0.001,0.005)	[0.001,0.005)	2.29375	0.224168	FALSE	925.014	116.078	5.7233	6.5866	4.7297	1.30865
Mareth	2021	3	718	8797	63122	1.5	0	21.2	[0.001,0.005)	[0,0.001)	[0.001,0.005)	[0.001,0.005)	[0.001,0.005)	2.29375	0.224168	FALSE	925.014	116.078	5.7233	6.5866	4.7297	0.978484
Redeyef	2019	0	97	599	26976	3.7	1	21.1	[0.001,0.005)	[0,0.001)	[0.001,0.005)	[0.005,0.01)	[0.005,0.01)	0.581035	0.0266415	FALSE	396.401	357.387	5.44286	4.11071	8.1643	0.589098
Redeyef	2020	0	301	599	26976	3.7	1	21.1	[0.001,0.005)	[0,0.001)	[0.001,0.005)	[0.005,0.01)	[0.005,0.01)	0.581035	0.0266415	FALSE	396.401	357.387	5.44286	4.11071	8.1643	0.560801
Redeyef	2021	0	0	599	26976	3.7	1	21.1	[0.001,0.005)	[0,0.001)	[0.001,0.005)	[0.005,0.01)	[0.005,0.01)	0.581035	0.0266415	FALSE	396.401	357.387	5.44286	4.11071	8.1643	0.419315
Mdhilla	2019	0	236	904	15306	5.3	1	18.7	[0.001,0.005)	[0,0.001)	[0.001,0.005)	[0.001,0.005)	[0.001,0.005)	0.445768	0	FALSE	576.371	289.815	5.95579	4.71435	7.7541	0.856555
Mdhilla	2020	0	212	904	15306	5.3	1	18.7	[0.001,0.005)	[0,0.001)	[0.001,0.005)	[0.001,0.005)	[0.001,0.005)	0.445768	0	FALSE	576.371	289.815	5.95579	4.71435	7.7541	0.815411
Mdhilla	2021	0	111	904	15306	5.3	1	18.7	[0.001,0.005)	[0,0.001)	[0.001,0.005)	[0.001,0.005)	[0.001,0.005)	0.445768	0	FALSE	576.371	289.815	5.95579	4.71435	7.7541	0.609688
Metlaoui	2019	0	236	973	38634	3.2	2	16.2	[0,0.001)	[0,0.001)	[0,0.001)	[0.001,0.005)	[0.001,0.005)	0.398452	0.0289789	FALSE	1163.74	244.071	5.99151	4.69738	8.28575	1.72945
Metlaoui	2020	0	960	973	38634	3.2	2	16.2	[0,0.001)	[0,0.001)	[0,0.001)	[0.001,0.005)	[0.001,0.005)	0.398452	0.0289789	FALSE	1163.74	244.071	5.99151	4.69738	8.28575	1.64638
Metlaoui	2021	0	217	973	38634	3.2	2	16.2	[0,0.001)	[0,0.001)	[0,0.001)	[0.001,0.005)	[0.001,0.005)	0.398452	0.0289789	FALSE	1163.74	244.071	5.99151	4.69738	8.28575	1.23101
Ksar	2019	0	440	1140	36482	2.4	0	16.9	[0.005,0.01)	[0,0.001)	[0.005,0.01)	[0.01,1)	[0.01,1)	0.904657	0.00969866	FALSE	176.708	400.638	5.47737	4.45496	7.19878	0.262609
Ksar	2020	0	785	1140	36482	2.4	0	16.9	[0.005,0.01)	[0,0.001)	[0.005,0.01)	[0.01,1)	[0.01,1)	0.904657	0.00969866	FALSE	176.708	400.638	5.47737	4.45496	7.19878	0.249995
Ksar	2021	0	706	1140	36482	2.4	0	16.9	[0.005,0.01)	[0,0.001)	[0.005,0.01)	[0.01,1)	[0.01,1)	0.904657	0.00969866	FALSE	176.708	400.638	5.47737	4.45496	7.19878	0.186923
Guetar	2019	1	473	1576	20137	3	1	19.8	[0.001,0.005)	[0,0.001)	[0,0.001)	[0.001,0.005)	[0.001,0.005)	0.428247	0.000394009	FALSE	938.445	391.399	4.74448	3.78744	6.06289	1.39464
Guetar	2020	0	647	1576	20137	3	1	19.8	[0.001,0.005)	[0,0.001)	[0,0.001)	[0.001,0.005)	[0.001,0.005)	0.428247	0.000394009	FALSE	938.445	391.399	4.74448	3.78744	6.06289	1.32765
Guetar	2021	0	508	1576	20137	3	1	19.8	[0.001,0.005)	[0,0.001)	[0,0.001)	[0.001,0.005)	[0.001,0.005)	0.428247	0.000394009	FALSE	938.445	391.399	4.74448	3.78744	6.06289	0.992692
Oum Larais	2019	1	1033	1837	27012	2.8	1	20.5	[0.001,0.005)	[0,0.001)	[0.001,0.005)	[0.001,0.005)	[0.001,0.005)	0.355082	0.0689821	TRUE	861.384	549.472	3.92732	2.86626	6.51835	1.28012
Oum Larais	2020	2	1441	1837	27012	2.8	1	20.5	[0.001,0.005)	[0,0.001)	[0.001,0.005)	[0.001,0.005)	[0.001,0.005)	0.355082	0.0689821	TRUE	861.384	549.472	3.92732	2.86626	6.51835	1.21863
Oum Larais	2021	1	1475	1837	27012	2.8	1	20.5	[0.001,0.005)	[0,0.001)	[0.001,0.005)	[0.001,0.005)	[0.001,0.005)	0.355082	0.0689821	TRUE	861.384	549.472	3.92732	2.86626	6.51835	0.911177
Gafsa Nord	2019	0	896	2505	10022	5	1	23	[0,0.001)	[0,0.001)	[0,0.001)	[0,0.001)	[0,0.001)	0.49833	0.0114018	FALSE	655.3	420.904	4.67413	3.85988	6.36847	0.973854
Gafsa Nord	2020	1	872	2505	10022	5	1	23	[0,0.001)	[0,0.001)	[0,0.001)	[0,0.001)	[0,0.001)	0.49833	0.0114018	FALSE	655.3	420.904	4.67413	3.85988	6.36847	0.927075
Gafsa Nord	2021	0	1148	2505	10022	5	1	23	[0,0.001)	[0,0.001)	[0,0.001)	[0,0.001)	[0,0.001)	0.49833	0.0114018	FALSE	655.3	420.904	4.67413	3.85988	6.36847	0.69318
Sidi Aich	2019	0	638	2521	10084	2.1	1	16.1	[0,0.001)	[0,0.001)	[0,0.001)	[0,0.001)	[0,0.001)	0.262683	0	FALSE	382.806	467.351	4.20816	3.375	6.24401	0.568895
Sidi Aich	2020	0	952	2521	10084	2.1	1	16.1	[0,0.001)	[0,0.001)	[0,0.001)	[0,0.001)	[0,0.001)	0.262683	0	FALSE	382.806	467.351	4.20816	3.375	6.24401	0.541568
Sidi Aich	2021	0	884	2521	10084	2.1	1	16.1	[0,0.001)	[0,0.001)	[0,0.001)	[0,0.001)	[0,0.001)	0.262683	0	FALSE	382.806	467.351	4.20816	3.375	6.24401	0.404934
Belkhir	2019	1	239	2998	14784	6.2	0	31.2	[0,0.001)	[0,0.001)	[0,0.001)	[0,0.001)	[0,0.001)	0.352124	0.0268268	FALSE	932.85	189.518	5.24881	4.85976	5.41234	1.38633
Belkhir	2020	0	361	2998	14784	6.2	0	31.2	[0,0.001)	[0,0.001)	[0,0.001)	[0,0.001)	[0,0.001)	0.352124	0.0268268	FALSE	932.85	189.518	5.24881	4.85976	5.41234	1.31973
Belkhir	2021	0	400	2998	14784	6.2	0	31.2	[0,0.001)	[0,0.001)	[0,0.001)	[0,0.001)	[0,0.001)	0.352124	0.0268268	FALSE	932.85	189.518	5.24881	4.85976	5.41234	0.986774
Gafsa Sud	2019	0	535	3268	101148	1.8	0	15.4	[0,0.001)	[0,0.001)	[0,0.001)	[0,0.001)	[0,0.001)	0.523427	0.0623068	FALSE	611.092	346.975	5.24371	4.20074	7.34587	0.908155
Gafsa Sud	2020	0	976	3268	101148	1.8	0	15.4	[0,0.001)	[0,0.001)	[0,0.001)	[0,0.001)	[0,0.001)	0.523427	0.0623068	FALSE	611.092	346.975	5.24371	4.20074	7.34587	0.864532
Gafsa Sud	2021	0	526	3268	101148	1.8	0	15.4	[0,0.001)	[0,0.001)	[0,0.001)	[0,0.001)	[0,0.001)	0.523427	0.0623068	FALSE	611.092	346.975	5.24371	4.20074	7.34587	0.646416
Sened	2019	1	1509	8097	36746	3.6	2	27.2	[0.001,0.005)	[0,0.001)	[0.001,0.005)	[0.001,0.005)	[0.001,0.005)	0.546944	0.105726	FALSE	696.51	470.109	4.25406	3.66001	5.44325	1.0351
Sened	2020	0	1121	8097	36746	3.6	2	27.2	[0.001,0.005)	[0,0.001)	[0.001,0.005)	[0.001,0.005)	[0.001,0.005)	0.546944	0.105726	FALSE	696.51	470.109	4.25406	3.66001	5.44325	0.985376
Sened	2021	2	1530	8097	36746	3.6	2	27.2	[0.001,0.005)	[0,0.001)	[0.001,0.005)	[0.001,0.005)	[0.001,0.005)	0.546944	0.105726	FALSE	696.51	470.109	4.25406	3.66001	5.44325	0.736772
Bousalem	2019	2	2141	3554	35501	3.4	1	16.6	[0,0.001)	[0,0.001)	[0,0.001)	[0,0.001)	[0,0.001)	1.74335	0.294206	FALSE	294.428	230.554	3.82322	5.18382	4.37123	0.437556
Bousalem	2020	1	789	3554	35501	3.4	1	16.6	[0,0.001)	[0,0.001)	[0,0.001)	[0,0.001)	[0,0.001)	1.74335	0.294206	FALSE	294.428	230.554	3.82322	5.18382	4.37123	0.416538
Bousalem	2021	1	3835	3554	35501	3.4	1	16.6	[0,0.001)	[0,0.001)	[0,0.001)	[0,0.001)	[0,0.001)	1.74335	0.294206	FALSE	294.428	230.554	3.82322	5.18382	4.37123	0.311448
Oued Mliz	2019	3	2336	4460	17843	4.8	0	21	[0,0.001)	[0,0.001)	[0,0.001)	[0,0.001)	[0,0.001)	0.576171	0.313992	FALSE	198.192	249.539	3.29921	4.44693	4.27098	0.294537
Oued Mliz	2020	0	2030	4460	17843	4.8	0	21	[0,0.001)	[0,0.001)	[0,0.001)	[0,0.001)	[0,0.001)	0.576171	0.313992	FALSE	198.192	249.539	3.29921	4.44693	4.27098	0.280389
Oued Mliz	2021	1	2572	4460	17843	4.8	0	21	[0,0.001)	[0,0.001)	[0,0.001)	[0,0.001)	[0,0.001)	0.576171	0.313992	FALSE	198.192	249.539	3.29921	4.44693	4.27098	0.209649
Jendouba Nord	2019	1	4845	5666	40779	5	1	19.6	[0.001,0.005)	[0,0.001)	[0.005,0.01)	[0.005,0.01)	[0.005,0.01)	0.579025	0.0066869	FALSE	343.154	211.305	3.17145	4.52191	3.84339	0.509968
Jendouba Nord	2020	1	4446	5666	40779	5	1	19.6	[0.001,0.005)	[0,0.001)	[0.005,0.01)	[0.005,0.01)	[0.005,0.01)	0.579025	0.0066869	FALSE	343.154	211.305	3.17145	4.52191	3.84339	0.485472
Jendouba Nord	2021	1	5008	5666	40779	5	1	19.6	[0.001,0.005)	[0,0.001)	[0.005,0.01)	[0.005,0.01)	[0.005,0.01)	0.579025	0.0066869	FALSE	343.154	211.305	3.17145	4.52191	3.84339	0.36299
Jendouba Sud	2019	1	4980	6432	72337	4.2	0	10.7	[0,0.001)	[0,0.001)	[0,0.001)	[0,0.001)	[0,0.001)	1.3493	0.730235	FALSE	189.158	204.663	3.98222	5.16286	4.68954	0.281111
Jendouba Sud	2020	0	4903	6432	72337	4.2	0	10.7	[0,0.001)	[0,0.001)	[0,0.001)	[0,0.001)	[0,0.001)	1.3493	0.730235	FALSE	189.158	204.663	3.98222	5.16286	4.68954	0.267608
Jendouba Sud	2021	1	4689	6432	72337	4.2	0	10.7	[0,0.001)	[0,0.001)	[0,0.001)	[0,0.001)	[0,0.001)	1.3493	0.730235	FALSE	189.158	204.663	3.98222	5.16286	4.68954	0.200092
Tabarka	2019	1	1007	6505	48993	3.2	0	16.7	[0.001,0.005)	[0,0.001)	[0.001,0.005)	[0.005,0.01)	[0.005,0.01)	0.880422	0.113675	TRUE	356.892	200.105	2.82233	5.75748	1.55441	0.530384
Tabarka	2020	1	1303	6505	48993	3.2	0	16.7	[0.001,0.005)	[0,0.001)	[0.001,0.005)	[0.005,0.01)	[0.005,0.01)	0.880422	0.113675	TRUE	356.892	200.105	2.82233	5.75748	1.55441	0.504907
Tabarka	2021	0	1012	6505	48993	3.2	0	16.7	[0.001,0.005)	[0,0.001)	[0.001,0.005)	[0.005,0.01)	[0.005,0.01)	0.880422	0.113675	TRUE	356.892	200.105	2.82233	5.75748	1.55441	0.377522
Ain Draham	2019	1	1940	8850	35400	4.4	1	27.2	[0.001,0.005)	[0,0.001)	[0,0.001)	[0.001,0.005)	[0.001,0.005)	0.919229	0.147844	TRUE	482.608	467.179	1.61861	3.70724	1.30654	0.717213
Ain Draham	2020	0	2212	8850	35400	4.4	1	27.2	[0.001,0.005)	[0,0.001)	[0,0.001)	[0.001,0.005)	[0.001,0.005)	0.919229	0.147844	TRUE	482.608	467.179	1.61861	3.70724	1.30654	0.682761
Ain Draham	2021	1	1410	8850	35400	4.4	1	27.2	[0.001,0.005)	[0,0.001)	[0,0.001)	[0.001,0.005)	[0.001,0.005)	0.919229	0.147844	TRUE	482.608	467.179	1.61861	3.70724	1.30654	0.510505
Balta Bou Aouane	2019	0	4051	8978	38764	3.3	0	23.1	[0,0.001)	[0,0.001)	[0,0.001)	[0,0.001)	[0,0.001)	0.580458	0.131136	FALSE	282.837	339.514	2.13386	3.65035	2.48083	0.420329
Balta Bou Aouane	2020	6	1466	8978	38764	3.3	0	23.1	[0,0.001)	[0,0.001)	[0,0.001)	[0,0.001)	[0,0.001)	0.580458	0.131136	FALSE	282.837	339.514	2.13386	3.65035	2.48083	0.400138
Balta Bou Aouane	2021	6	7291	8978	38764	3.3	0	23.1	[0,0.001)	[0,0.001)	[0,0.001)	[0,0.001)	[0,0.001)	0.580458	0.131136	FALSE	282.837	339.514	2.13386	3.65035	2.48083	0.299186
Fernana	2019	0	1858	11922	47690	3.8	1	36.9	[0.001,0.005)	[0,0.001)	[0.001,0.005)	[0.001,0.005)	[0.001,0.005)	0.721406	0.151217	TRUE	406.064	411.91	2.07664	3.69866	2.45693	0.603459
Fernana	2020	0	1233	11922	47690	3.8	1	36.9	[0.001,0.005)	[0,0.001)	[0.001,0.005)	[0.001,0.005)	[0.001,0.005)	0.721406	0.151217	TRUE	406.064	411.91	2.07664	3.69866	2.45693	0.574472
Fernana	2021	2	2572	11922	47690	3.8	1	36.9	[0.001,0.005)	[0,0.001)	[0.001,0.005)	[0.001,0.005)	[0.001,0.005)	0.721406	0.151217	TRUE	406.064	411.91	2.07664	3.69866	2.45693	0.429537
Ghardimaou	2019	1	4541	14435	64170	5.1	1	24.8	[0.001,0.005)	[0,0.001)	[0.001,0.005)	[0.005,0.01)	[0.005,0.01)	0.648456	0.304695	TRUE	501.496	423.561	1.74603	2.84292	2.57728	0.745283
Ghardimaou	2020	0	4892	14435	64170	5.1	1	24.8	[0.001,0.005)	[0,0.001)	[0.001,0.005)	[0.005,0.01)	[0.005,0.01)	0.648456	0.304695	TRUE	501.496	423.561	1.74603	2.84292	2.57728	0.709483
Ghardimaou	2021	0	3694	14435	64170	5.1	1	24.8	[0.001,0.005)	[0,0.001)	[0.001,0.005)	[0.005,0.01)	[0.005,0.01)	0.648456	0.304695	TRUE	501.496	423.561	1.74603	2.84292	2.57728	0.530485
Kairouan Nord	2019	1	5848	2661	96904	2.3	0	20.8	[0,0.001)	[0,0.001)	[0.001,0.005)	[0.001,0.005)	[0.001,0.005)	0.555608	0.161613	FALSE	243.913	44.9544	5.47035	6.12339	5.13142	0.362483
Kairouan Nord	2020	0	3396	2661	96904	2.3	0	20.8	[0,0.001)	[0,0.001)	[0.001,0.005)	[0.001,0.005)	[0.001,0.005)	0.555608	0.161613	FALSE	243.913	44.9544	5.47035	6.12339	5.13142	0.345071
Kairouan Nord	2021	3	1870	2661	96904	2.3	0	20.8	[0,0.001)	[0,0.001)	[0.001,0.005)	[0.001,0.005)	[0.001,0.005)	0.555608	0.161613	FALSE	243.913	44.9544	5.47035	6.12339	5.13142	0.258012
Chebba	2019	3	3044	3722	35308	3.4	1	24.2	[0,0.001)	[0,0.001)	[0,0.001)	[0,0.001)	[0,0.001)	0.710579	0.00151853	FALSE	130.162	0	5.08879	7.72054	2.59855	0.193436
Chebba	2020	0	2888	3722	35308	3.4	1	24.2	[0,0.001)	[0,0.001)	[0,0.001)	[0,0.001)	[0,0.001)	0.710579	0.00151853	FALSE	130.162	0	5.08879	7.72054	2.59855	0.184145
Chebba	2021	2	3599	3722	35308	3.4	1	24.2	[0,0.001)	[0,0.001)	[0,0.001)	[0,0.001)	[0,0.001)	0.710579	0.00151853	FALSE	130.162	0	5.08879	7.72054	2.59855	0.137686
Alaa	2019	0	4792	3866	28991	4	2	38.3	[0.001,0.005)	[0,0.001)	[0.001,0.005)	[0.001,0.005)	[0.001,0.005)	0.481213	0.101331	FALSE	811.745	366.339	3.30018	3.73679	3.97174	1.20635
Alaa	2020	0	4488	3866	28991	4	2	38.3	[0.001,0.005)	[0,0.001)	[0.001,0.005)	[0.001,0.005)	[0.001,0.005)	0.481213	0.101331	FALSE	811.745	366.339	3.30018	3.73679	3.97174	1.1484
Alaa	2021	0	4755	3866	28991	4	2	38.3	[0.001,0.005)	[0,0.001)	[0.001,0.005)	[0.001,0.005)	[0.001,0.005)	0.481213	0.101331	FALSE	811.745	366.339	3.30018	3.73679	3.97174	0.858668
Oueslatia	2019	2	3640	3952	34452	3.3	1	40.9	[0.001,0.005)	[0,0.001)	[0.001,0.005)	[0.001,0.005)	[0.001,0.005)	0.533825	0.117825	FALSE	879.074	348.626	2.93606	3.64921	3.16762	1.30641
Oueslatia	2020	1	3417	3952	34452	3.3	1	40.9	[0.001,0.005)	[0,0.001)	[0.001,0.005)	[0.001,0.005)	[0.001,0.005)	0.533825	0.117825	FALSE	879.074	348.626	2.93606	3.64921	3.16762	1.24366
Oueslatia	2021	1	5752	3952	34452	3.3	1	40.9	[0.001,0.005)	[0,0.001)	[0.001,0.005)	[0.001,0.005)	[0.001,0.005)	0.533825	0.117825	FALSE	879.074	348.626	2.93606	3.64921	3.16762	0.929889
Nasrallah	2019	1	2525	4198	33789	2.7	1	35.1	[0.001,0.005)	[0,0.001)	[0.001,0.005)	[0.001,0.005)	[0.001,0.005)	0.324305	0.0298793	FALSE	724.933	173.926	4.74911	5.04147	5.41805	1.07734
Nasrallah	2020	2	3141	4198	33789	2.7	1	35.1	[0.001,0.005)	[0,0.001)	[0.001,0.005)	[0.001,0.005)	[0.001,0.005)	0.324305	0.0298793	FALSE	724.933	173.926	4.74911	5.04147	5.41805	1.02559
Nasrallah	2021	0	4427	4198	33789	2.7	1	35.1	[0.001,0.005)	[0,0.001)	[0.001,0.005)	[0.001,0.005)	[0.001,0.005)	0.324305	0.0298793	FALSE	724.933	173.926	4.74911	5.04147	5.41805	0.766838
Chrarda	2019	2	2217	4981	27518	2.9	1	28	[0.001,0.005)	[0,0.001)	[0,0.001)	[0.001,0.005)	[0.001,0.005)	0.578073	0	FALSE	396.336	133.012	5.36967	5.92912	5.37009	0.589002
Chrarda	2020	0	1184	4981	27518	2.9	1	28	[0.001,0.005)	[0,0.001)	[0,0.001)	[0.001,0.005)	[0.001,0.005)	0.578073	0	FALSE	396.336	133.012	5.36967	5.92912	5.37009	0.56071
Chrarda	2021	0	3155	4981	27518	2.9	1	28	[0.001,0.005)	[0,0.001)	[0,0.001)	[0.001,0.005)	[0.001,0.005)	0.578073	0	FALSE	396.336	133.012	5.36967	5.92912	5.37009	0.419246
Bouhajla	2019	4	4596	5544	36137	2.4	1	32.7	[0.001,0.005)	[0,0.001)	[0.001,0.005)	[0.001,0.005)	[0.001,0.005)	0.905519	0	FALSE	626.667	99.746	5.33734	5.92713	5.45338	0.931301
Bouhajla	2020	2	3055	5544	36137	2.4	1	32.7	[0.001,0.005)	[0,0.001)	[0.001,0.005)	[0.001,0.005)	[0.001,0.005)	0.905519	0	FALSE	626.667	99.746	5.33734	5.92713	5.45338	0.886566
Bouhajla	2021	2	5375	5544	36137	2.4	1	32.7	[0.001,0.005)	[0,0.001)	[0.001,0.005)	[0.001,0.005)	[0.001,0.005)	0.905519	0	FALSE	626.667	99.746	5.33734	5.92713	5.45338	0.662891
Hajeb El Ayoun	2019	0	2569	5545	36137	4.3	1	36.6	[0.001,0.005)	[0,0.001)	[0.001,0.005)	[0.001,0.005)	[0.001,0.005)	0.66334	0.235627	FALSE	576.946	346.763	3.93379	4.11367	4.96565	0.85741
Hajeb El Ayoun	2020	0	3121	5545	36137	4.3	1	36.6	[0.001,0.005)	[0,0.001)	[0.001,0.005)	[0.001,0.005)	[0.001,0.005)	0.66334	0.235627	FALSE	576.946	346.763	3.93379	4.11367	4.96565	0.816224
Hajeb El Ayoun	2021	0	3460	5545	36137	4.3	1	36.6	[0.001,0.005)	[0,0.001)	[0.001,0.005)	[0.001,0.005)	[0.001,0.005)	0.66334	0.235627	FALSE	576.946	346.763	3.93379	4.11367	4.96565	0.610296
Haffouz	2019	0	2658	5612	40066	2.1	0	31.4	[0,0.001)	[0,0.001)	[0,0.001)	[0,0.001)	[0,0.001)	0.776208	0.337191	FALSE	210.7	212.181	4.28	4.63613	4.8721	0.313125
Haffouz	2020	0	1709	5612	40066	2.1	0	31.4	[0,0.001)	[0,0.001)	[0,0.001)	[0,0.001)	[0,0.001)	0.776208	0.337191	FALSE	210.7	212.181	4.28	4.63613	4.8721	0.298084
Haffouz	2021	0	5727	5612	40066	2.1	0	31.4	[0,0.001)	[0,0.001)	[0,0.001)	[0,0.001)	[0,0.001)	0.776208	0.337191	FALSE	210.7	212.181	4.28	4.63613	4.8721	0.222879
Kairouan Sud	2019	1	5780	7510	93101	2.2	1	23	[0.001,0.005)	[0,0.001)	[0.001,0.005)	[0.001,0.005)	[0.001,0.005)	1.48057	0.175479	FALSE	592.386	67.1084	5.3963	6.02548	5.25832	0.880356
Kairouan Sud	2020	3	1103	7510	93101	2.2	1	23	[0.001,0.005)	[0,0.001)	[0.001,0.005)	[0.001,0.005)	[0.001,0.005)	1.48057	0.175479	FALSE	592.386	67.1084	5.3963	6.02548	5.25832	0.838069
Kairouan Sud	2021	4	6866	7510	93101	2.2	1	23	[0.001,0.005)	[0,0.001)	[0.001,0.005)	[0.001,0.005)	[0.001,0.005)	1.48057	0.175479	FALSE	592.386	67.1084	5.3963	6.02548	5.25832	0.626629
Sbikha	2019	3	4262	8694	71922	4.1	1	35.1	[0,0.001)	[0,0.001)	[0,0.001)	[0.001,0.005)	[0.001,0.005)	0.487744	0.128281	FALSE	1067.58	89.1058	4.67876	5.63858	4.12117	1.58655
Sbikha	2020	2	3384	8694	71922	4.1	1	35.1	[0,0.001)	[0,0.001)	[0,0.001)	[0.001,0.005)	[0.001,0.005)	0.487744	0.128281	FALSE	1067.58	89.1058	4.67876	5.63858	4.12117	1.51034
Sbikha	2021	0	4031	8694	71922	4.1	1	35.1	[0,0.001)	[0,0.001)	[0,0.001)	[0.001,0.005)	[0.001,0.005)	0.487744	0.128281	FALSE	1067.58	89.1058	4.67876	5.63858	4.12117	1.12929
Chebika	2019	0	3044	940	24515	3.4	1	15.5	[0,0.001)	[0,0.001)	[0,0.001)	[0,0.001)	[0,0.001)	0.515142	0.0741099	FALSE	489.626	89.0383	5.19778	5.80519	5.22649	0.727643
Chebika	2020	0	2888	940	24515	3.4	1	15.5	[0,0.001)	[0,0.001)	[0,0.001)	[0,0.001)	[0,0.001)	0.515142	0.0741099	FALSE	489.626	89.0383	5.19778	5.80519	5.22649	0.692691
Chebika	2021	1	3599	940	24515	3.4	1	15.5	[0,0.001)	[0,0.001)	[0,0.001)	[0,0.001)	[0,0.001)	0.515142	0.0741099	FALSE	489.626	89.0383	5.19778	5.80519	5.22649	0.517929
Ezzouhour_k	2019	1	208	484	62547	27.8	0	27.8	[0,0.001)	[0,0.001)	[0,0.001)	[0,0.001)	[0,0.001)	9.07255	0.647343	FALSE	35.1848	792.862	2.40397	2.16817	4.58371	0.0522888
Ezzouhour_k	2020	0	248	484	62547	27.8	0	27.8	[0,0.001)	[0,0.001)	[0,0.001)	[0,0.001)	[0,0.001)	9.07255	0.647343	FALSE	35.1848	792.862	2.40397	2.16817	4.58371	0.0497771
Ezzouhour_k	2021	0	247	484	62547	27.8	0	27.8	[0,0.001)	[0,0.001)	[0,0.001)	[0,0.001)	[0,0.001)	9.07255	0.647343	FALSE	35.1848	792.862	2.40397	2.16817	4.58371	0.0372186
Hidra	2019	2	1787	1190	9762	8.1	1	39.8	[0.001,0.005)	[0,0.001)	[0,0.001)	[0.001,0.005)	[0.001,0.005)	0.292045	0.00524737	TRUE	430.8	838.311	1.09894	1.01659	3.24427	0.64022
Hidra	2020	0	1455	1190	9762	8.1	1	39.8	[0.001,0.005)	[0,0.001)	[0,0.001)	[0.001,0.005)	[0.001,0.005)	0.292045	0.00524737	TRUE	430.8	838.311	1.09894	1.01659	3.24427	0.609467
Hidra	2021	0	1452	1190	9762	8.1	1	39.8	[0.001,0.005)	[0,0.001)	[0,0.001)	[0.001,0.005)	[0.001,0.005)	0.292045	0.00524737	TRUE	430.8	838.311	1.09894	1.01659	3.24427	0.455703
Jedeliane	2019	1	416	1629	12297	4.7	1	53.1	[0,0.001)	[0,0.001)	[0,0.001)	[0,0.001)	[0,0.001)	0.779952	0.0453157	FALSE	292.189	775.097	1.09215	1.19264	2.80851	0.434227
Jedeliane	2020	1	881	1629	12297	4.7	1	53.1	[0,0.001)	[0,0.001)	[0,0.001)	[0,0.001)	[0,0.001)	0.779952	0.0453157	FALSE	292.189	775.097	1.09215	1.19264	2.80851	0.413369
Jedeliane	2021	0	880	1629	12297	4.7	1	53.1	[0,0.001)	[0,0.001)	[0,0.001)	[0,0.001)	[0,0.001)	0.779952	0.0453157	FALSE	292.189	775.097	1.09215	1.19264	2.80851	0.309079
Kasserine Nord	2019	1	1524	3538	65322	1.9	1	18.9	[0.01,1)	[0.01,1)	[0,0.001)	[0.01,1)	[0.01,1)	0.540098	0.0829502	FALSE	90.3306	691.174	2.2731	2.07369	4.54218	0.134242
Kasserine Nord	2020	0	1036	3538	65322	1.9	1	18.9	[0.01,1)	[0.01,1)	[0,0.001)	[0.01,1)	[0.01,1)	0.540098	0.0829502	FALSE	90.3306	691.174	2.2731	2.07369	4.54218	0.127794
Kasserine Nord	2021	0	1033	3538	65322	1.9	1	18.9	[0.01,1)	[0.01,1)	[0,0.001)	[0.01,1)	[0.01,1)	0.540098	0.0829502	FALSE	90.3306	691.174	2.2731	2.07369	4.54218	0.0955522
Majel Belabbes	2019	0	1501	3885	23315	3.9	2	41.4	[0,0.001)	[0,0.001)	[0,0.001)	[0,0.001)	[0,0.001)	0.522865	0.181266	TRUE	912.188	647.897	3.05467	2.28268	5.46429	1.35562
Majel Belabbes	2020	1	1501	3885	23315	3.9	2	41.4	[0,0.001)	[0,0.001)	[0,0.001)	[0,0.001)	[0,0.001)	0.522865	0.181266	TRUE	912.188	647.897	3.05467	2.28268	5.46429	1.2905
Majel Belabbes	2021	2	1500	3885	23315	3.9	2	41.4	[0,0.001)	[0,0.001)	[0,0.001)	[0,0.001)	[0,0.001)	0.522865	0.181266	TRUE	912.188	647.897	3.05467	2.28268	5.46429	0.964917
Hassi El Ferid	2019	0	2320	3962	19400	7.4	1	53.5	[0,0.001)	[0,0.001)	[0,0.001)	[0,0.001)	[0,0.001)	0.389755	0.0855011	FALSE	898.678	608.66	2.8489	2.45748	4.84547	1.33554
Hassi El Ferid	2020	0	1685	3962	19400	7.4	1	53.5	[0,0.001)	[0,0.001)	[0,0.001)	[0,0.001)	[0,0.001)	0.389755	0.0855011	FALSE	898.678	608.66	2.8489	2.45748	4.84547	1.27139
Hassi El Ferid	2021	0	1684	3962	19400	7.4	1	53.5	[0,0.001)	[0,0.001)	[0,0.001)	[0,0.001)	[0,0.001)	0.389755	0.0855011	FALSE	898.678	608.66	2.8489	2.45748	4.84547	0.950626
Kasserine Sud	2019	2	1728	4012	21653	4.6	0	34	[0.001,0.005)	[0,0.001)	[0,0.001)	[0.001,0.005)	[0.001,0.005)	0.306617	0.0121222	FALSE	893.995	784.511	1.58155	1.24422	3.8249	1.32858
Kasserine Sud	2020	1	1424	4012	21653	4.6	0	34	[0.001,0.005)	[0,0.001)	[0,0.001)	[0.001,0.005)	[0.001,0.005)	0.306617	0.0121222	FALSE	893.995	784.511	1.58155	1.24422	3.8249	1.26477
Kasserine Sud	2021	1	1423	4012	21653	4.6	0	34	[0.001,0.005)	[0,0.001)	[0,0.001)	[0.001,0.005)	[0.001,0.005)	0.306617	0.0121222	FALSE	893.995	784.511	1.58155	1.24422	3.8249	0.945673
Ayoun	2019	2	858	4216	19211	2.6	1	50.1	[0.001,0.005)	[0,0.001)	[0.001,0.005)	[0.001,0.005)	[0.001,0.005)	1.69552	0.511551	FALSE	411.571	895.154	0.617181	0.523453	2.58415	0.611643
Ayoun	2020	3	1518	4216	19211	2.6	1	50.1	[0.001,0.005)	[0,0.001)	[0.001,0.005)	[0.001,0.005)	[0.001,0.005)	1.69552	0.511551	FALSE	411.571	895.154	0.617181	0.523453	2.58415	0.582263
Ayoun	2021	1	1517	4216	19211	2.6	1	50.1	[0.001,0.005)	[0,0.001)	[0.001,0.005)	[0.001,0.005)	[0.001,0.005)	1.69552	0.511551	FALSE	411.571	895.154	0.617181	0.523453	2.58415	0.435362
Thala	2019	1	3212	4289	37128	1.6	4	30.9	[0.001,0.005)	[0,0.001)	[0.001,0.005)	[0.001,0.005)	[0.001,0.005)	0.301811	0.0606148	FALSE	824.094	888.15	0.996844	0.970272	2.95988	1.2247
Thala	2020	0	1702	4289	37128	1.6	4	30.9	[0.001,0.005)	[0,0.001)	[0.001,0.005)	[0.001,0.005)	[0.001,0.005)	0.301811	0.0606148	FALSE	824.094	888.15	0.996844	0.970272	2.95988	1.16587
Thala	2021	1	1701	4289	37128	1.6	4	30.9	[0.001,0.005)	[0,0.001)	[0.001,0.005)	[0.001,0.005)	[0.001,0.005)	0.301811	0.0606148	FALSE	824.094	888.15	0.996844	0.970272	2.95988	0.871731
Feriana	2019	0	1560	4983	51455	4.1	3	36.9	[0.001,0.005)	[0,0.001)	[0.001,0.005)	[0.001,0.005)	[0.001,0.005)	0.477491	0.0384758	TRUE	853.494	875.708	1.40103	0.919797	3.87241	1.26839
Feriana	2020	0	1560	4983	51455	4.1	3	36.9	[0.001,0.005)	[0,0.001)	[0.001,0.005)	[0.001,0.005)	[0.001,0.005)	0.477491	0.0384758	TRUE	853.494	875.708	1.40103	0.919797	3.87241	1.20747
Feriana	2021	0	1560	4983	51455	4.1	3	36.9	[0.001,0.005)	[0,0.001)	[0.001,0.005)	[0.001,0.005)	[0.001,0.005)	0.477491	0.0384758	TRUE	853.494	875.708	1.40103	0.919797	3.87241	0.902831
Foussana	2019	1	1480	6540	41447	3.5	2	31.5	[0.001,0.005)	[0,0.001)	[0.001,0.005)	[0.001,0.005)	[0.001,0.005)	0.512424	0.219718	TRUE	909.998	893.051	1.03042	0.854548	3.48251	1.35237
Foussana	2020	0	1981	6540	41447	3.5	2	31.5	[0.001,0.005)	[0,0.001)	[0.001,0.005)	[0.001,0.005)	[0.001,0.005)	0.512424	0.219718	TRUE	909.998	893.051	1.03042	0.854548	3.48251	1.2874
Foussana	2021	2	1980	6540	41447	3.5	2	31.5	[0.001,0.005)	[0,0.001)	[0.001,0.005)	[0.001,0.005)	[0.001,0.005)	0.512424	0.219718	TRUE	909.998	893.051	1.03042	0.854548	3.48251	0.962601
Sbiba	2019	1	1691	6614	41189	5.1	1	37.1	[0.001,0.005)	[0,0.001)	[0.001,0.005)	[0.001,0.005)	[0.001,0.005)	0.463279	0.09942	FALSE	436.817	606.018	2.46464	2.48595	4.15055	0.649162
Sbiba	2020	2	2060	6614	41189	5.1	1	37.1	[0.001,0.005)	[0,0.001)	[0.001,0.005)	[0.001,0.005)	[0.001,0.005)	0.463279	0.09942	FALSE	436.817	606.018	2.46464	2.48595	4.15055	0.61798
Sbiba	2021	0	2059	6614	41189	5.1	1	37.1	[0.001,0.005)	[0,0.001)	[0.001,0.005)	[0.001,0.005)	[0.001,0.005)	0.463279	0.09942	FALSE	436.817	606.018	2.46464	2.48595	4.15055	0.462067
Sbeitla	2019	1	1353	13351	75245	3.2	3	33	[0,0.001)	[0,0.001)	[0,0.001)	[0.001,0.005)	[0.001,0.005)	0.589194	0.177196	FALSE	1065.8	603.839	2.36812	2.24835	4.21965	1.5839
Sbeitla	2020	0	2743	13351	75245	3.2	3	33	[0,0.001)	[0,0.001)	[0,0.001)	[0.001,0.005)	[0.001,0.005)	0.589194	0.177196	FALSE	1065.8	603.839	2.36812	2.24835	4.21965	1.50782
Sbeitla	2021	2	2742	13351	75245	3.2	3	33	[0,0.001)	[0,0.001)	[0,0.001)	[0.001,0.005)	[0.001,0.005)	0.589194	0.177196	FALSE	1065.8	603.839	2.36812	2.24835	4.21965	1.1274
Souk El Ahed	2019	0	152	1040	27865	2.7	1	21.7	[0,0.001)	[0,0.001)	[0,0.001)	[0,0.001)	[0,0.001)	0.151515	0	FALSE	2701.59	77.1404	7.01576	5.79843	8.10836	4.01489
Souk El Ahed	2020	0	147	1040	27865	2.7	1	21.7	[0,0.001)	[0,0.001)	[0,0.001)	[0,0.001)	[0,0.001)	0.151515	0	FALSE	2701.59	77.1404	7.01576	5.79843	8.10836	3.82204
Souk El Ahed	2021	0	398	1040	27865	2.7	1	21.7	[0,0.001)	[0,0.001)	[0,0.001)	[0,0.001)	[0,0.001)	0.151515	0	FALSE	2701.59	77.1404	7.01576	5.79843	8.10836	2.85776
Douz Nord	2019	0	179	1782	34066	4.2	0	20.4	[0,0.001)	[0,0.001)	[0,0.001)	[0,0.001)	[0,0.001)	0.318906	0.0401795	FALSE	3284.5	180.874	6.56442	5.36092	8.40243	4.88116
Douz Nord	2020	0	166	1782	34066	4.2	0	20.4	[0,0.001)	[0,0.001)	[0,0.001)	[0,0.001)	[0,0.001)	0.318906	0.0401795	FALSE	3284.5	180.874	6.56442	5.36092	8.40243	4.64669
Douz Nord	2021	0	342	1782	34066	4.2	0	20.4	[0,0.001)	[0,0.001)	[0,0.001)	[0,0.001)	[0,0.001)	0.318906	0.0401795	FALSE	3284.5	180.874	6.56442	5.36092	8.40243	3.47436
Douz Sud	2019	0	97	2410	32605	0.8	0	25.9	[0,0.001)	[0,0.001)	[0,0.001)	[0,0.001)	[0,0.001)	0.235167	0.000528417	FALSE	4592.21	176.195	6.74862	5.25179	9.08765	6.82456
Douz Sud	2020	0	88	2410	32605	0.8	0	25.9	[0,0.001)	[0,0.001)	[0,0.001)	[0,0.001)	[0,0.001)	0.235167	0.000528417	FALSE	4592.21	176.195	6.74862	5.25179	9.08765	6.49675
Douz Sud	2021	0	182	2410	32605	0.8	0	25.9	[0,0.001)	[0,0.001)	[0,0.001)	[0,0.001)	[0,0.001)	0.235167	0.000528417	FALSE	4592.21	176.195	6.74862	5.25179	9.08765	4.85766
Faouar	2019	0	245	4356	19613	7	2	25.2	[0,0.001)	[0,0.001)	[0,0.001)	[0,0.001)	[0,0.001)	0.0589623	3.68541e-05	TRUE	9510.14	69.528	7.40546	5.55377	10.0478	14.1332
Faouar	2020	0	87	4356	19613	7	2	25.2	[0,0.001)	[0,0.001)	[0,0.001)	[0,0.001)	[0,0.001)	0.0589623	3.68541e-05	TRUE	9510.14	69.528	7.40546	5.55377	10.0478	13.4543
Faouar	2021	0	349	4356	19613	7	2	25.2	[0,0.001)	[0,0.001)	[0,0.001)	[0,0.001)	[0,0.001)	0.0589623	3.68541e-05	TRUE	9510.14	69.528	7.40546	5.55377	10.0478	10.0599
Kebili Nord	2019	0	316	4387	31854	1.6	2	12.3	[0.001,0.005)	[0,0.001)	[0.001,0.005)	[0.001,0.005)	[0.001,0.005)	0.685007	0.0257539	FALSE	815.168	96.3694	6.83243	5.73857	7.87944	1.21144
Kebili Nord	2020	0	330	4387	31854	1.6	2	12.3	[0.001,0.005)	[0,0.001)	[0.001,0.005)	[0.001,0.005)	[0.001,0.005)	0.685007	0.0257539	FALSE	815.168	96.3694	6.83243	5.73857	7.87944	1.15325
Kebili Nord	2021	0	648	4387	31854	1.6	2	12.3	[0.001,0.005)	[0,0.001)	[0.001,0.005)	[0.001,0.005)	[0.001,0.005)	0.685007	0.0257539	FALSE	815.168	96.3694	6.83243	5.73857	7.87944	0.862289
Kebili Sud	2019	0	243	4425	30447	1.4	0	15.8	[0,0.001)	[0,0.001)	[0,0.001)	[0,0.001)	[0,0.001)	0.171904	0	FALSE	980.75	102.658	6.9128	5.68889	8.37272	1.45751
Kebili Sud	2020	0	247	4425	30447	1.4	0	15.8	[0,0.001)	[0,0.001)	[0,0.001)	[0,0.001)	[0,0.001)	0.171904	0	FALSE	980.75	102.658	6.9128	5.68889	8.37272	1.3875
Kebili Sud	2021	0	490	4425	30447	1.4	0	15.8	[0,0.001)	[0,0.001)	[0,0.001)	[0,0.001)	[0,0.001)	0.171904	0	FALSE	980.75	102.658	6.9128	5.68889	8.37272	1.03744
Kalaa Khesba	2019	0	1093	537	6652	6	1	35.3	[0,0.001)	[0,0.001)	[0,0.001)	[0,0.001)	[0,0.001)	0.600655	0.678412	FALSE	178.965	664.307	2.04805	2.05705	3.91964	0.265964
Kalaa Khesba	2020	0	890	537	6652	6	1	35.3	[0,0.001)	[0,0.001)	[0,0.001)	[0,0.001)	[0,0.001)	0.600655	0.678412	FALSE	178.965	664.307	2.04805	2.05705	3.91964	0.253188
Kalaa Khesba	2021	0	1165	537	6652	6	1	35.3	[0,0.001)	[0,0.001)	[0,0.001)	[0,0.001)	[0,0.001)	0.600655	0.678412	FALSE	178.965	664.307	2.04805	2.05705	3.91964	0.189311
Jerissa	2019	1	1155	869	9807	5.7	0	31.9	[0,0.001)	[0,0.001)	[0,0.001)	[0,0.001)	[0,0.001)	0.733941	0	FALSE	171.816	777.535	2.08972	2.22691	3.71096	0.255338
Jerissa	2020	0	1209	869	9807	5.7	0	31.9	[0,0.001)	[0,0.001)	[0,0.001)	[0,0.001)	[0,0.001)	0.733941	0	FALSE	171.816	777.535	2.08972	2.22691	3.71096	0.243073
Jerissa	2021	0	1295	869	9807	5.7	0	31.9	[0,0.001)	[0,0.001)	[0,0.001)	[0,0.001)	[0,0.001)	0.733941	0	FALSE	171.816	777.535	2.08972	2.22691	3.71096	0.181747
Kalaat Senan	2019	1	1867	1562	15621	1.7	1	32.8	[0,0.001)	[0,0.001)	[0,0.001)	[0,0.001)	[0,0.001)	0.464363	0.175559	TRUE	502.136	652.794	2.33995	2.38171	4.16959	0.746234
Kalaat Senan	2020	0	2707	1562	15621	1.7	1	32.8	[0,0.001)	[0,0.001)	[0,0.001)	[0,0.001)	[0,0.001)	0.464363	0.175559	TRUE	502.136	652.794	2.33995	2.38171	4.16959	0.710389
Kalaat Senan	2021	0	4876	1562	15621	1.7	1	32.8	[0,0.001)	[0,0.001)	[0,0.001)	[0,0.001)	[0,0.001)	0.464363	0.175559	TRUE	502.136	652.794	2.33995	2.38171	4.16959	0.531162
Ksour	2019	1	2590	2168	15215	5.5	1	37.1	[0,0.001)	[0,0.001)	[0,0.001)	[0,0.001)	[0,0.001)	0.329697	0	FALSE	458.621	829.669	1.07617	1.36189	2.47982	0.681565
Ksour	2020	0	2408	2168	15215	5.5	1	37.1	[0,0.001)	[0,0.001)	[0,0.001)	[0,0.001)	[0,0.001)	0.329697	0	FALSE	458.621	829.669	1.07617	1.36189	2.47982	0.648827
Ksour	2021	0	5538	2168	15215	5.5	1	37.1	[0,0.001)	[0,0.001)	[0,0.001)	[0,0.001)	[0,0.001)	0.329697	0	FALSE	458.621	829.669	1.07617	1.36189	2.47982	0.485132
Es Sers	2019	1	2987	2630	23259	5.7	1	34.3	[0,0.001)	[0,0.001)	[0,0.001)	[0,0.001)	[0,0.001)	0.567241	0.0567465	FALSE	424.034	588.69	2.49008	2.9835	3.44799	0.630166
Es Sers	2020	1	2801	2630	23259	5.7	1	34.3	[0,0.001)	[0,0.001)	[0,0.001)	[0,0.001)	[0,0.001)	0.567241	0.0567465	FALSE	424.034	588.69	2.49008	2.9835	3.44799	0.599896
Es Sers	2021	0	2668	2630	23259	5.7	1	34.3	[0,0.001)	[0,0.001)	[0,0.001)	[0,0.001)	[0,0.001)	0.567241	0.0567465	FALSE	424.034	588.69	2.49008	2.9835	3.44799	0.448546
Sakiet Sidi Youssef	2019	2	2651	2792	17500	5.3	1	39.7	[0.001,0.005)	[0,0.001)	[0.001,0.005)	[0.001,0.005)	[0.001,0.005)	0.345061	0	TRUE	741.665	495.634	2.28429	2.72192	3.39312	1.1022
Sakiet Sidi Youssef	2020	0	1801	2792	17500	5.3	1	39.7	[0.001,0.005)	[0,0.001)	[0.001,0.005)	[0.001,0.005)	[0.001,0.005)	0.345061	0	TRUE	741.665	495.634	2.28429	2.72192	3.39312	1.04926
Sakiet Sidi Youssef	2021	0	3258	2792	17500	5.3	1	39.7	[0.001,0.005)	[0,0.001)	[0.001,0.005)	[0.001,0.005)	[0.001,0.005)	0.345061	0	TRUE	741.665	495.634	2.28429	2.72192	3.39312	0.784537
Kef Ouest	2019	0	1571	3441	33418	4.4	1	21.9	[0,0.001)	[0,0.001)	[0,0.001)	[0,0.001)	[0,0.001)	1.17898	0.00431619	FALSE	215.954	563.313	3.06173	3.48153	4.07394	0.320933
Kef Ouest	2020	0	1553	3441	33418	4.4	1	21.9	[0,0.001)	[0,0.001)	[0,0.001)	[0,0.001)	[0,0.001)	1.17898	0.00431619	FALSE	215.954	563.313	3.06173	3.48153	4.07394	0.305517
Kef Ouest	2021	0	1840	3441	33418	4.4	1	21.9	[0,0.001)	[0,0.001)	[0,0.001)	[0,0.001)	[0,0.001)	1.17898	0.00431619	FALSE	215.954	563.313	3.06173	3.48153	4.07394	0.228437
Dahmani	2019	2	2819	3468	27907	3	1	38.4	[0.001,0.005)	[0,0.001)	[0,0.001)	[0.001,0.005)	[0.001,0.005)	0.869891	0.053691	FALSE	517.12	698.005	1.90637	2.21971	3.21059	0.768502
Dahmani	2020	2	2165	3468	27907	3	1	38.4	[0.001,0.005)	[0,0.001)	[0,0.001)	[0.001,0.005)	[0.001,0.005)	0.869891	0.053691	FALSE	517.12	698.005	1.90637	2.21971	3.21059	0.731587
Dahmani	2021	0	3475	3468	27907	3	1	38.4	[0.001,0.005)	[0,0.001)	[0,0.001)	[0.001,0.005)	[0.001,0.005)	0.869891	0.053691	FALSE	517.12	698.005	1.90637	2.21971	3.21059	0.547012
Tajerouine	2019	1	2164	3572	27592	1.4	1	37.7	[0.001,0.005)	[0,0.001)	[0.001,0.005)	[0.001,0.005)	[0.001,0.005)	0.199607	0	FALSE	711.533	632.071	2.63467	2.84005	4.09739	1.05742
Tajerouine	2020	0	2236	3572	27592	1.4	1	37.7	[0.001,0.005)	[0,0.001)	[0.001,0.005)	[0.001,0.005)	[0.001,0.005)	0.199607	0	FALSE	711.533	632.071	2.63467	2.84005	4.09739	1.00663
Tajerouine	2021	0	3305	3572	27592	1.4	1	37.7	[0.001,0.005)	[0,0.001)	[0.001,0.005)	[0.001,0.005)	[0.001,0.005)	0.199607	0	FALSE	711.533	632.071	2.63467	2.84005	4.09739	0.752664
Nebeur	2019	1	3260	3757	25897	3.4	1	45.4	[0.001,0.005)	[0,0.001)	[0.001,0.005)	[0.001,0.005)	[0.001,0.005)	0.381635	0.0112873	FALSE	734.894	410.496	2.93079	3.62556	3.82229	1.09214
Nebeur	2020	0	1885	3757	25897	3.4	1	45.4	[0.001,0.005)	[0,0.001)	[0.001,0.005)	[0.001,0.005)	[0.001,0.005)	0.381635	0.0112873	FALSE	734.894	410.496	2.93079	3.62556	3.82229	1.03968
Nebeur	2021	1	1953	3757	25897	3.4	1	45.4	[0.001,0.005)	[0,0.001)	[0.001,0.005)	[0.001,0.005)	[0.001,0.005)	0.381635	0.0112873	FALSE	734.894	410.496	2.93079	3.62556	3.82229	0.777375
Kef Est	2019	0	1173	3817	40288	3.1	0	24.6	[0.001,0.005)	[0,0.001)	[0,0.001)	[0.001,0.005)	[0.001,0.005)	1.01426	0.0461136	FALSE	376.354	518.041	2.48237	2.93855	3.37047	0.559307
Kef Est	2020	0	1512	3817	40288	3.1	0	24.6	[0.001,0.005)	[0,0.001)	[0,0.001)	[0.001,0.005)	[0.001,0.005)	1.01426	0.0461136	FALSE	376.354	518.041	2.48237	2.93855	3.37047	0.532441
Kef Est	2021	0	2616	3817	40288	3.1	0	24.6	[0.001,0.005)	[0,0.001)	[0,0.001)	[0.001,0.005)	[0.001,0.005)	1.01426	0.0461136	FALSE	376.354	518.041	2.48237	2.93855	3.37047	0.398109
Hbira	2019	0	1816	1923	10654	4.6	1	33.4	[0,0.001)	[0,0.001)	[0,0.001)	[0,0.001)	[0,0.001)	0.240646	0	FALSE	329.408	85.6196	5.40678	6.23782	4.97689	0.489539
Hbira	2020	0	858	1923	10654	4.6	1	33.4	[0,0.001)	[0,0.001)	[0,0.001)	[0,0.001)	[0,0.001)	0.240646	0	FALSE	329.408	85.6196	5.40678	6.23782	4.97689	0.466024
Hbira	2021	0	781	1923	10654	4.6	1	33.4	[0,0.001)	[0,0.001)	[0,0.001)	[0,0.001)	[0,0.001)	0.240646	0	FALSE	329.408	85.6196	5.40678	6.23782	4.97689	0.348449
Melloulech	2019	2	2137	3630	22085	3.2	1	30.9	[0.005,0.01)	[0,0.001)	[0.005,0.01)	[0.01,1)	[0.01,1)	0.384933	0.0222139	FALSE	169.491	1.07419	5.01543	7.45543	2.60447	0.251884
Melloulech	2020	0	361	3630	22085	3.2	1	30.9	[0.005,0.01)	[0,0.001)	[0.005,0.01)	[0.01,1)	[0.01,1)	0.384933	0.0222139	FALSE	169.491	1.07419	5.01543	7.45543	2.60447	0.239785
Melloulech	2021	3	973	3630	22085	3.2	1	30.9	[0.005,0.01)	[0,0.001)	[0.005,0.01)	[0.01,1)	[0.01,1)	0.384933	0.0222139	FALSE	169.491	1.07419	5.01543	7.45543	2.60447	0.179288
Ouled Chamekh	2019	0	1850	4231	23020	5.1	1	35	[0.005,0.01)	[0,0.001)	[0,0.001)	[0.005,0.01)	[0.005,0.01)	0.343846	0.0453414	FALSE	297.829	44.7791	5.46539	6.35313	4.92812	0.442609
Ouled Chamekh	2020	0	2763	4231	23020	5.1	1	35	[0.005,0.01)	[0,0.001)	[0,0.001)	[0.005,0.01)	[0.005,0.01)	0.343846	0.0453414	FALSE	297.829	44.7791	5.46539	6.35313	4.92812	0.421349
Ouled Chamekh	2021	1	1308	4231	23020	5.1	1	35	[0.005,0.01)	[0,0.001)	[0,0.001)	[0.005,0.01)	[0.005,0.01)	0.343846	0.0453414	FALSE	297.829	44.7791	5.46539	6.35313	4.92812	0.315045
Chorbane	2019	1	994	5185	25935	2.3	1	36.9	[0.001,0.005)	[0,0.001)	[0,0.001)	[0.001,0.005)	[0.001,0.005)	0.642914	0.0247891	FALSE	440.419	103.354	5.2062	6.08934	4.45236	0.654515
Chorbane	2020	0	935	5185	25935	2.3	1	36.9	[0.001,0.005)	[0,0.001)	[0,0.001)	[0.001,0.005)	[0.001,0.005)	0.642914	0.0247891	FALSE	440.419	103.354	5.2062	6.08934	4.45236	0.623075
Chorbane	2021	2	495	5185	25935	2.3	1	36.9	[0.001,0.005)	[0,0.001)	[0,0.001)	[0.001,0.005)	[0.001,0.005)	0.642914	0.0247891	FALSE	440.419	103.354	5.2062	6.08934	4.45236	0.465877
Ksour Essef	2019	4	1925	5448	54366	4.6	1	22.2	[0,0.001)	[0,0.001)	[0,0.001)	[0,0.001)	[0,0.001)	1.01052	0	FALSE	244.281	1.66025	5.34542	7.28624	3.26818	0.363031
Ksour Essef	2020	0	2390	5448	54366	4.6	1	22.2	[0,0.001)	[0,0.001)	[0,0.001)	[0,0.001)	[0,0.001)	1.01052	0	FALSE	244.281	1.66025	5.34542	7.28624	3.26818	0.345593
Ksour Essef	2021	1	1106	5448	54366	4.6	1	22.2	[0,0.001)	[0,0.001)	[0,0.001)	[0,0.001)	[0,0.001)	1.01052	0	FALSE	244.281	1.66025	5.34542	7.28624	3.26818	0.258402
Mahdia	2019	1	1781	5556	79545	1.1	2	13.3	[0.01,1)	[0.005,0.01)	[0,0.001)	[0.01,1)	[0.01,1)	2.0701	0	FALSE	194.507	3.07348	5.37769	7.2213	3.38825	0.28906
Mahdia	2020	0	2493	5556	79545	1.1	2	13.3	[0.01,1)	[0.005,0.01)	[0,0.001)	[0.01,1)	[0.01,1)	2.0701	0	FALSE	194.507	3.07348	5.37769	7.2213	3.38825	0.275175
Mahdia	2021	0	2427	5556	79545	1.1	2	13.3	[0.01,1)	[0.005,0.01)	[0,0.001)	[0.01,1)	[0.01,1)	2.0701	0	FALSE	194.507	3.07348	5.37769	7.2213	3.38825	0.20575
Boumerd√®s	2019	1	1291	5751	33890	2.7	1	30.1	[0,0.001)	[0,0.001)	[0,0.001)	[0,0.001)	[0,0.001)	1.92634	0	FALSE	227.714	75.1831	4.99622	6.11009	3.65861	0.33841
Boumerd√®s	2020	0	1888	5751	33890	2.7	1	30.1	[0,0.001)	[0,0.001)	[0,0.001)	[0,0.001)	[0,0.001)	1.92634	0	FALSE	227.714	75.1831	4.99622	6.11009	3.65861	0.322155
Boumerd√®s	2021	1	960	5751	33890	2.7	1	30.1	[0,0.001)	[0,0.001)	[0,0.001)	[0,0.001)	[0,0.001)	1.92634	0	FALSE	227.714	75.1831	4.99622	6.11009	3.65861	0.240877
El Jem	2019	3	870	7245	48611	2.5	1	26.5	[0.001,0.005)	[0.001,0.005)	[0.001,0.005)	[0.01,1)	[0.005,0.01)	0.958456	0.0056468	FALSE	263.401	89.3775	4.97338	6.15622	3.50757	0.391446
El Jem	2020	2	3415	7245	48611	2.5	1	26.5	[0.001,0.005)	[0.001,0.005)	[0.001,0.005)	[0.01,1)	[0.005,0.01)	0.958456	0.0056468	FALSE	263.401	89.3775	4.97338	6.15622	3.50757	0.372642
El Jem	2021	0	1995	7245	48611	2.5	1	26.5	[0.001,0.005)	[0.001,0.005)	[0.001,0.005)	[0.01,1)	[0.005,0.01)	0.958456	0.0056468	FALSE	263.401	89.3775	4.97338	6.15622	3.50757	0.278627
Sidi Alouane	2019	4	1436	8957	37767	2.6	1	28.9	[0.001,0.005)	[0,0.001)	[0.001,0.005)	[0.005,0.01)	[0.005,0.01)	0.282997	0	FALSE	282.554	36.1757	5.11311	6.74021	3.21104	0.419908
Sidi Alouane	2020	1	1470	8957	37767	2.6	1	28.9	[0.001,0.005)	[0,0.001)	[0.001,0.005)	[0.005,0.01)	[0.005,0.01)	0.282997	0	FALSE	282.554	36.1757	5.11311	6.74021	3.21104	0.399738
Sidi Alouane	2021	0	1947	8957	37767	2.6	1	28.9	[0.001,0.005)	[0,0.001)	[0.001,0.005)	[0.005,0.01)	[0.005,0.01)	0.282997	0	FALSE	282.554	36.1757	5.11311	6.74021	3.21104	0.298887
Souassi	2019	1	891	10591	50424	3.5	1	29.2	[0,0.001)	[0,0.001)	[0,0.001)	[0,0.001)	[0,0.001)	0.311758	0.0296212	FALSE	354.887	85.4453	5.27312	6.27395	4.32434	0.527404
Souassi	2020	1	2534	10591	50424	3.5	1	29.2	[0,0.001)	[0,0.001)	[0,0.001)	[0,0.001)	[0,0.001)	0.311758	0.0296212	FALSE	354.887	85.4453	5.27312	6.27395	4.32434	0.50207
Souassi	2021	0	765	10591	50424	3.5	1	29.2	[0,0.001)	[0,0.001)	[0,0.001)	[0,0.001)	[0,0.001)	0.311758	0.0296212	FALSE	354.887	85.4453	5.27312	6.27395	4.32434	0.375401
Manouba	2019	0	502	1306	58792	4.7	0	3.8	[0,0.001)	[0,0.001)	[0,0.001)	[0,0.001)	[0,0.001)	10.9612	0.167466	FALSE	12.5852	28.5795	4.39626	6.38133	2.79889	0.0187031
Manouba	2020	3	375	1306	58792	4.7	0	3.8	[0,0.001)	[0,0.001)	[0,0.001)	[0,0.001)	[0,0.001)	10.9612	0.167466	FALSE	12.5852	28.5795	4.39626	6.38133	2.79889	0.0178047
Manouba	2021	0	728	1306	58792	4.7	0	3.8	[0,0.001)	[0,0.001)	[0,0.001)	[0,0.001)	[0,0.001)	10.9612	0.167466	FALSE	12.5852	28.5795	4.39626	6.38133	2.79889	0.0133127
Borj El Amri	2019	0	1333	1470	17408	4.4	0	12.1	[0,0.001)	[0,0.001)	[0.005,0.01)	[0.005,0.01)	[0.005,0.01)	1.20659	0.0170157	FALSE	129.403	94.2615	4.39168	5.73901	3.56666	0.192308
Borj El Amri	2020	0	698	1470	17408	4.4	0	12.1	[0,0.001)	[0,0.001)	[0.005,0.01)	[0.005,0.01)	[0.005,0.01)	1.20659	0.0170157	FALSE	129.403	94.2615	4.39168	5.73901	3.56666	0.183071
Borj El Amri	2021	0	1636	1470	17408	4.4	0	12.1	[0,0.001)	[0,0.001)	[0.005,0.01)	[0.005,0.01)	[0.005,0.01)	1.20659	0.0170157	FALSE	129.403	94.2615	4.39168	5.73901	3.56666	0.136883
Douar Hicher	2019	0	673	1868	84090	3.3	0	10.8	[0.01,1)	[0,0.001)	[0,0.001)	[0.01,1)	[0.01,1)	9.19327	1.01407	FALSE	11.2143	62.3631	4.41575	6.35718	2.85005	0.0166658
Douar Hicher	2020	0	509	1868	84090	3.3	0	10.8	[0.01,1)	[0,0.001)	[0,0.001)	[0.01,1)	[0.01,1)	9.19327	1.01407	FALSE	11.2143	62.3631	4.41575	6.35718	2.85005	0.0158652
Douar Hicher	2021	0	1041	1868	84090	3.3	0	10.8	[0.01,1)	[0,0.001)	[0,0.001)	[0.01,1)	[0.01,1)	9.19327	1.01407	FALSE	11.2143	62.3631	4.41575	6.35718	2.85005	0.0118625
El Battan	2019	1	1549	1994	18977	1.8	1	14.5	[0,0.001)	[0,0.001)	[0,0.001)	[0,0.001)	[0,0.001)	0.739143	0.140695	FALSE	149.622	115.612	3.74374	5.09414	2.92379	0.222356
El Battan	2020	1	1324	1994	18977	1.8	1	14.5	[0,0.001)	[0,0.001)	[0,0.001)	[0,0.001)	[0,0.001)	0.739143	0.140695	FALSE	149.622	115.612	3.74374	5.09414	2.92379	0.211675
El Battan	2021	0	2631	1994	18977	1.8	1	14.5	[0,0.001)	[0,0.001)	[0,0.001)	[0,0.001)	[0,0.001)	0.739143	0.140695	FALSE	149.622	115.612	3.74374	5.09414	2.92379	0.158271
Tebourba	2019	4	1661	2737	43499	4.5	0	15.2	[0,0.001)	[0,0.001)	[0.001,0.005)	[0.001,0.005)	[0.001,0.005)	0.484093	0.0443509	FALSE	249.489	135.179	3.65059	5.23119	2.66583	0.37077
Tebourba	2020	1	1297	2737	43499	4.5	0	15.2	[0,0.001)	[0,0.001)	[0.001,0.005)	[0.001,0.005)	[0.001,0.005)	0.484093	0.0443509	FALSE	249.489	135.179	3.65059	5.23119	2.66583	0.35296
Tebourba	2021	0	2526	2737	43499	4.5	0	15.2	[0,0.001)	[0,0.001)	[0.001,0.005)	[0.001,0.005)	[0.001,0.005)	0.484093	0.0443509	FALSE	249.489	135.179	3.65059	5.23119	2.66583	0.263911
Mornaguia	2019	1	1642	2836	42687	2.9	0	7.8	[0,0.001)	[0,0.001)	[0,0.001)	[0,0.001)	[0,0.001)	1.22346	0.178687	FALSE	260.541	104.706	4.49364	5.91439	3.54828	0.387195
Mornaguia	2020	0	1559	2836	42687	2.9	0	7.8	[0,0.001)	[0,0.001)	[0,0.001)	[0,0.001)	[0,0.001)	1.22346	0.178687	FALSE	260.541	104.706	4.49364	5.91439	3.54828	0.368596
Mornaguia	2021	0	2395	2836	42687	2.9	0	7.8	[0,0.001)	[0,0.001)	[0,0.001)	[0,0.001)	[0,0.001)	1.22346	0.178687	FALSE	260.541	104.706	4.49364	5.91439	3.54828	0.275601
Oued Ellil	2019	1	726	3544	69317	2.5	0	8.2	[0.01,1)	[0,0.001)	[0.01,1)	[0.01,1)	[0.01,1)	2.40562	0.648734	FALSE	71.2176	97.4312	4.58661	6.4322	3.22486	0.105838
Oued Ellil	2020	2	666	3544	69317	2.5	0	8.2	[0.01,1)	[0,0.001)	[0.01,1)	[0.01,1)	[0.01,1)	2.40562	0.648734	FALSE	71.2176	97.4312	4.58661	6.4322	3.22486	0.100754
Oued Ellil	2021	0	1479	3544	69317	2.5	0	8.2	[0.01,1)	[0,0.001)	[0.01,1)	[0.01,1)	[0.01,1)	2.40562	0.648734	FALSE	71.2176	97.4312	4.58661	6.4322	3.22486	0.0753343
Jedaida	2019	2	1085	4538	44748	2.4	1	11.9	[0,0.001)	[0,0.001)	[0,0.001)	[0,0.001)	[0,0.001)	0.846168	0.18778	FALSE	139.419	87.194	4.41543	6.31489	3.05386	0.207192
Jedaida	2020	1	1159	4538	44748	2.4	1	11.9	[0,0.001)	[0,0.001)	[0,0.001)	[0,0.001)	[0,0.001)	0.846168	0.18778	FALSE	139.419	87.194	4.41543	6.31489	3.05386	0.19724
Jedaida	2021	0	2035	4538	44748	2.4	1	11.9	[0,0.001)	[0,0.001)	[0,0.001)	[0,0.001)	[0,0.001)	0.846168	0.18778	FALSE	139.419	87.194	4.41543	6.31489	3.05386	0.147478
Djerba Ajim	2019	0	718	3984	24294	4.2	1	16.7	[0,0.001)	[0,0.001)	[0,0.001)	[0,0.001)	[0,0.001)	3.34441	0.0176355	FALSE	136.457	19.9838	6.68611	8.66269	4.28008	0.202792
Djerba Ajim	2020	0	748	3984	24294	4.2	1	16.7	[0,0.001)	[0,0.001)	[0,0.001)	[0,0.001)	[0,0.001)	3.34441	0.0176355	FALSE	136.457	19.9838	6.68611	8.66269	4.28008	0.19305
Djerba Ajim	2021	0	648	3984	24294	4.2	1	16.7	[0,0.001)	[0,0.001)	[0,0.001)	[0,0.001)	[0,0.001)	3.34441	0.0176355	FALSE	136.457	19.9838	6.68611	8.66269	4.28008	0.144345
Beni Khedache	2019	0	1150	5463	25885	4	4	36.9	[0,0.001)	[0,0.001)	[0,0.001)	[0,0.001)	[0,0.001)	0.682753	0.0870161	FALSE	1210.97	318.391	5.27003	5.05169	6.02755	1.79964
Beni Khedache	2020	0	1180	5463	25885	4	4	36.9	[0,0.001)	[0,0.001)	[0,0.001)	[0,0.001)	[0,0.001)	0.682753	0.0870161	FALSE	1210.97	318.391	5.27003	5.05169	6.02755	1.7132
Beni Khedache	2021	0	1140	5463	25885	4	4	36.9	[0,0.001)	[0,0.001)	[0,0.001)	[0,0.001)	[0,0.001)	0.682753	0.0870161	FALSE	1210.97	318.391	5.27003	5.05169	6.02755	1.28097
M√©denine Nord	2019	0	1210	5724	54769	5.2	0	18.9	[0,0.001)	[0,0.001)	[0,0.001)	[0,0.001)	[0,0.001)	1.2799	0.276313	FALSE	348.689	84.4963	6.23691	7.05539	5.43845	0.518193
M√©denine Nord	2020	0	1240	5724	54769	5.2	0	18.9	[0,0.001)	[0,0.001)	[0,0.001)	[0,0.001)	[0,0.001)	1.2799	0.276313	FALSE	348.689	84.4963	6.23691	7.05539	5.43845	0.493302
M√©denine Nord	2021	0	1126	5724	54769	5.2	0	18.9	[0,0.001)	[0,0.001)	[0,0.001)	[0,0.001)	[0,0.001)	1.2799	0.276313	FALSE	348.689	84.4963	6.23691	7.05539	5.43845	0.368845
Sidi Makhlouf	2019	0	960	5789	25206	6.5	1	33.4	[0.001,0.005)	[0,0.001)	[0,0.001)	[0.001,0.005)	[0.001,0.005)	1.80952	0.00226048	FALSE	584.787	12.9215	6.46972	7.88839	4.60642	0.869063
Sidi Makhlouf	2020	0	990	5789	25206	6.5	1	33.4	[0.001,0.005)	[0,0.001)	[0,0.001)	[0.001,0.005)	[0.001,0.005)	1.80952	0.00226048	FALSE	584.787	12.9215	6.46972	7.88839	4.60642	0.827318
Sidi Makhlouf	2021	0	940	5789	25206	6.5	1	33.4	[0.001,0.005)	[0,0.001)	[0,0.001)	[0.001,0.005)	[0.001,0.005)	1.80952	0.00226048	FALSE	584.787	12.9215	6.46972	7.88839	4.60642	0.618591
Houmt Souk	2019	0	750	9428	75904	2.4	2	9.5	[0,0.001)	[0,0.001)	[0,0.001)	[0,0.001)	[0,0.001)	5.83782	0.00684579	FALSE	199.833	6.39608	6.53931	8.87662	3.97254	0.296976
Houmt Souk	2020	0	780	9428	75904	2.4	2	9.5	[0,0.001)	[0,0.001)	[0,0.001)	[0,0.001)	[0,0.001)	5.83782	0.00684579	FALSE	199.833	6.39608	6.53931	8.87662	3.97254	0.282711
Houmt Souk	2021	0	700	9428	75904	2.4	2	9.5	[0,0.001)	[0,0.001)	[0,0.001)	[0,0.001)	[0,0.001)	5.83782	0.00684579	FALSE	199.833	6.39608	6.53931	8.87662	3.97254	0.211385
M√©denine Sud	2019	0	1115	9663	54640	2.6	1	20.7	[0,0.001)	[0,0.001)	[0,0.001)	[0,0.001)	[0,0.001)	1.37172	0.070939	FALSE	660.678	37.1466	6.22454	7.62374	4.45144	0.981847
M√©denine Sud	2020	0	1145	9663	54640	2.6	1	20.7	[0,0.001)	[0,0.001)	[0,0.001)	[0,0.001)	[0,0.001)	1.37172	0.070939	FALSE	660.678	37.1466	6.22454	7.62374	4.45144	0.934684
M√©denine Sud	2021	1	1032	9663	54640	2.6	1	20.7	[0,0.001)	[0,0.001)	[0,0.001)	[0,0.001)	[0,0.001)	1.37172	0.070939	FALSE	660.678	37.1466	6.22454	7.62374	4.45144	0.698869
Djerba Midoun	2019	0	879	10193	63528	1.5	2	11.5	[0,0.001)	[0,0.001)	[0,0.001)	[0,0.001)	[0,0.001)	5.44223	0.00282602	FALSE	176.561	2.0866	6.35171	8.92196	3.56994	0.262391
Djerba Midoun	2020	0	909	10193	63528	1.5	2	11.5	[0,0.001)	[0,0.001)	[0,0.001)	[0,0.001)	[0,0.001)	5.44223	0.00282602	FALSE	176.561	2.0866	6.35171	8.92196	3.56994	0.249787
Djerba Midoun	2021	0	829	10193	63528	1.5	2	11.5	[0,0.001)	[0,0.001)	[0,0.001)	[0,0.001)	[0,0.001)	5.44223	0.00282602	FALSE	176.561	2.0866	6.35171	8.92196	3.56994	0.186768
Zarzis	2019	0	970	12829	75382	2.3	1	15.8	[0.001,0.005)	[0.001,0.005)	[0,0.001)	[0.001,0.005)	[0.001,0.005)	1.33459	0.0888094	FALSE	694.283	0	5.75282	8.48794	2.63301	1.03179
Zarzis	2020	0	993	12829	75382	2.3	1	15.8	[0.001,0.005)	[0.001,0.005)	[0,0.001)	[0.001,0.005)	[0.001,0.005)	1.33459	0.0888094	FALSE	694.283	0	5.75282	8.48794	2.63301	0.982225
Zarzis	2021	0	943	12829	75382	2.3	1	15.8	[0.001,0.005)	[0.001,0.005)	[0,0.001)	[0.001,0.005)	[0.001,0.005)	1.33459	0.0888094	FALSE	694.283	0	5.75282	8.48794	2.63301	0.734416
Ben Guerdane	2019	0	980	17666	79912	1.7	1	23.1	[0,0.001)	[0,0.001)	[0,0.001)	[0,0.001)	[0,0.001)	0.618306	0.0785605	TRUE	4636.62	37.3323	6.25142	7.44044	4.65596	6.89057
Ben Guerdane	2020	0	1010	17666	79912	1.7	1	23.1	[0,0.001)	[0,0.001)	[0,0.001)	[0,0.001)	[0,0.001)	0.618306	0.0785605	TRUE	4636.62	37.3323	6.25142	7.44044	4.65596	6.55958
Ben Guerdane	2021	0	930	17666	79912	1.7	1	23.1	[0,0.001)	[0,0.001)	[0,0.001)	[0,0.001)	[0,0.001)	0.618306	0.0785605	TRUE	4636.62	37.3323	6.25142	7.44044	4.65596	4.90464
Bekalta	2019	0	789	396	17850	4.8	0	8.3	[0.01,1)	[0,0.001)	[0,0.001)	[0.01,1)	[0.01,1)	2.01332	0	FALSE	42.209	0	5.21019	7.66563	2.88637	0.0627276
Bekalta	2020	0	336	396	17850	4.8	0	8.3	[0.01,1)	[0,0.001)	[0,0.001)	[0.01,1)	[0.01,1)	2.01332	0	FALSE	42.209	0	5.21019	7.66563	2.88637	0.0597144
Bekalta	2021	0	882	396	17850	4.8	0	8.3	[0.01,1)	[0,0.001)	[0,0.001)	[0.01,1)	[0.01,1)	2.01332	0	FALSE	42.209	0	5.21019	7.66563	2.88637	0.0446489
Beni Hassen	2019	1	893	617	13869	3.2	0	10.6	[0.01,1)	[0,0.001)	[0,0.001)	[0.01,1)	[0.01,1)	1.57908	0	FALSE	102.765	56.5133	4.84635	6.12232	3.36843	0.152721
Beni Hassen	2020	0	924	617	13869	3.2	0	10.6	[0.01,1)	[0,0.001)	[0,0.001)	[0.01,1)	[0.01,1)	1.57908	0	FALSE	102.765	56.5133	4.84635	6.12232	3.36843	0.145385
Beni Hassen	2021	1	1049	617	13869	3.2	0	10.6	[0.01,1)	[0,0.001)	[0,0.001)	[0.01,1)	[0.01,1)	1.57908	0	FALSE	102.765	56.5133	4.84635	6.12232	3.36843	0.108705
Ouerdanine	2019	0	719	627	21814	4.5	0	8.7	[0.01,1)	[0,0.001)	[0,0.001)	[0.01,1)	[0.01,1)	3.5355	0	FALSE	45.9128	30.5119	5.08009	6.47391	3.63545	0.0682319
Ouerdanine	2020	0	883	627	21814	4.5	0	8.7	[0.01,1)	[0,0.001)	[0,0.001)	[0.01,1)	[0.01,1)	3.5355	0	FALSE	45.9128	30.5119	5.08009	6.47391	3.63545	0.0649543
Ouerdanine	2021	0	1066	627	21814	4.5	0	8.7	[0.01,1)	[0,0.001)	[0,0.001)	[0.01,1)	[0.01,1)	3.5355	0	FALSE	45.9128	30.5119	5.08009	6.47391	3.63545	0.0485668
Sahline	2019	1	518	722	27449	2.8	0	6.7	[0.01,1)	[0,0.001)	[0,0.001)	[0.01,1)	[0.01,1)	3.97756	0	FALSE	42.7313	13.3355	5.20971	6.93843	3.49938	0.0635038
Sahline	2020	0	179	722	27449	2.8	0	6.7	[0.01,1)	[0,0.001)	[0,0.001)	[0.01,1)	[0.01,1)	3.97756	0	FALSE	42.7313	13.3355	5.20971	6.93843	3.49938	0.0604534
Sahline	2021	0	855	722	27449	2.8	0	6.7	[0.01,1)	[0,0.001)	[0,0.001)	[0.01,1)	[0.01,1)	3.97756	0	FALSE	42.7313	13.3355	5.20971	6.93843	3.49938	0.0452014
Ksar Hellal	2019	0	373	810	49376	3	0	6.8	[0.01,1)	[0,0.001)	[0,0.001)	[0.01,1)	[0.01,1)	4.06194	0.0416689	FALSE	20.894	1.78775	5.11377	7.13981	3.1112	0.0310509
Ksar Hellal	2020	0	340	810	49376	3	0	6.8	[0.01,1)	[0,0.001)	[0,0.001)	[0.01,1)	[0.01,1)	4.06194	0.0416689	FALSE	20.894	1.78775	5.11377	7.13981	3.1112	0.0295594
Ksar Hellal	2021	0	340	810	49376	3	0	6.8	[0.01,1)	[0,0.001)	[0,0.001)	[0.01,1)	[0.01,1)	4.06194	0.0416689	FALSE	20.894	1.78775	5.11377	7.13981	3.1112	0.0221017
Sayada-Lamta-Bou Hjar	2019	0	438	839	24889	3.1	0	4.7	[0,0.001)	[0,0.001)	[0,0.001)	[0,0.001)	[0,0.001)	9.98476	0.156192	FALSE	12.071	0	5.09582	7.28693	2.99999	0.0179389
Sayada-Lamta-Bou Hjar	2020	0	400	839	24889	3.1	0	4.7	[0,0.001)	[0,0.001)	[0,0.001)	[0,0.001)	[0,0.001)	9.98476	0.156192	FALSE	12.071	0	5.09582	7.28693	2.99999	0.0170772
Sayada-Lamta-Bou Hjar	2021	0	400	839	24889	3.1	0	4.7	[0,0.001)	[0,0.001)	[0,0.001)	[0,0.001)	[0,0.001)	9.98476	0.156192	FALSE	12.071	0	5.09582	7.28693	2.99999	0.0127687
Ksibet El Mediouni	2019	0	651	854	34576	0.8	0	5.8	[0,0.001)	[0,0.001)	[0,0.001)	[0,0.001)	[0,0.001)	3.01358	0	FALSE	40.9283	9.0379	5.00217	6.85547	3.1161	0.0608243
Ksibet El Mediouni	2020	0	894	854	34576	0.8	0	5.8	[0,0.001)	[0,0.001)	[0,0.001)	[0,0.001)	[0,0.001)	3.01358	0	FALSE	40.9283	9.0379	5.00217	6.85547	3.1161	0.0579026
Ksibet El Mediouni	2021	0	990	854	34576	0.8	0	5.8	[0,0.001)	[0,0.001)	[0,0.001)	[0,0.001)	[0,0.001)	3.01358	0	FALSE	40.9283	9.0379	5.00217	6.85547	3.1161	0.0432941
Zeramdine	2019	0	2010	1143	29733	5.3	0	13.1	[0.005,0.01)	[0,0.001)	[0,0.001)	[0.005,0.01)	[0.005,0.01)	0.505609	0	FALSE	195.868	77.8693	5.05414	6.13233	3.8792	0.291084
Zeramdine	2020	2	726	1143	29733	5.3	0	13.1	[0.005,0.01)	[0,0.001)	[0,0.001)	[0.005,0.01)	[0.005,0.01)	0.505609	0	FALSE	195.868	77.8693	5.05414	6.13233	3.8792	0.277101
Zeramdine	2021	2	2025	1143	29733	5.3	0	13.1	[0.005,0.01)	[0,0.001)	[0,0.001)	[0.005,0.01)	[0.005,0.01)	0.505609	0	FALSE	195.868	77.8693	5.05414	6.13233	3.8792	0.207191
Bembla	2019	0	516	2050	32555	3.7	0	6.4	[0.01,1)	[0.01,1)	[0,0.001)	[0.01,1)	[0.01,1)	2.45143	0.0246609	FALSE	47.9567	11.6737	5.18675	6.92974	3.43686	0.0712693
Bembla	2020	4	808	2050	32555	3.7	0	6.4	[0.01,1)	[0.01,1)	[0,0.001)	[0.01,1)	[0.01,1)	2.45143	0.0246609	FALSE	47.9567	11.6737	5.18675	6.92974	3.43686	0.0678459
Bembla	2021	0	1324	2050	32555	3.7	0	6.4	[0.01,1)	[0.01,1)	[0,0.001)	[0.01,1)	[0.01,1)	2.45143	0.0246609	FALSE	47.9567	11.6737	5.18675	6.92974	3.43686	0.0507288
Monastir	2019	3	818	2323	104535	1.9	0	4.6	[0.01,1)	[0,0.001)	[0,0.001)	[0.01,1)	[0.01,1)	7.32118	0.326893	FALSE	69.3716	0	5.17333	7.29674	3.22102	0.103094
Monastir	2020	1	845	2323	104535	1.9	0	4.6	[0.01,1)	[0,0.001)	[0,0.001)	[0.01,1)	[0.01,1)	7.32118	0.326893	FALSE	69.3716	0	5.17333	7.29674	3.22102	0.0981423
Monastir	2021	0	2205	2323	104535	1.9	0	4.6	[0.01,1)	[0,0.001)	[0,0.001)	[0.01,1)	[0.01,1)	7.32118	0.326893	FALSE	69.3716	0	5.17333	7.29674	3.22102	0.0733816
Teboulba	2019	0	488	2411	37485	4.6	0	6.7	[0.01,1)	[0,0.001)	[0,0.001)	[0.01,1)	[0.01,1)	7.60987	0.0181248	FALSE	19.8525	0	5.109	7.49948	2.839	0.0295032
Teboulba	2020	1	726	2411	37485	4.6	0	6.7	[0.01,1)	[0,0.001)	[0,0.001)	[0.01,1)	[0.01,1)	7.60987	0.0181248	FALSE	19.8525	0	5.109	7.49948	2.839	0.028086
Teboulba	2021	1	966	2411	37485	4.6	0	6.7	[0.01,1)	[0,0.001)	[0,0.001)	[0.01,1)	[0.01,1)	7.60987	0.0181248	FALSE	19.8525	0	5.109	7.49948	2.839	0.0210001
Jammel	2019	0	1261	2658	65420	1.8	0	7.4	[0.01,1)	[0,0.001)	[0,0.001)	[0.01,1)	[0.01,1)	1.48802	0.00513025	FALSE	132.576	38.8946	5.09783	6.45502	3.66572	0.197023
Jammel	2020	0	1574	2658	65420	1.8	0	7.4	[0.01,1)	[0,0.001)	[0,0.001)	[0.01,1)	[0.01,1)	1.48802	0.00513025	FALSE	132.576	38.8946	5.09783	6.45502	3.66572	0.187559
Jammel	2021	0	3194	2658	65420	1.8	0	7.4	[0.01,1)	[0,0.001)	[0,0.001)	[0.01,1)	[0.01,1)	1.48802	0.00513025	FALSE	132.576	38.8946	5.09783	6.45502	3.66572	0.140239
Moknine	2019	3	2273	6797	89277	1.5	0	12.1	[0.005,0.01)	[0.005,0.01)	[0,0.001)	[0.01,1)	[0.005,0.01)	0.796223	0	FALSE	163.614	17.0718	5.13692	6.7376	3.34017	0.24315
Moknine	2020	1	1438	6797	89277	1.5	0	12.1	[0.005,0.01)	[0.005,0.01)	[0,0.001)	[0.01,1)	[0.005,0.01)	0.796223	0	FALSE	163.614	17.0718	5.13692	6.7376	3.34017	0.231471
Moknine	2021	2	1810	6797	89277	1.5	0	12.1	[0.005,0.01)	[0.005,0.01)	[0,0.001)	[0.01,1)	[0.005,0.01)	0.796223	0	FALSE	163.614	17.0718	5.13692	6.7376	3.34017	0.173072
Hammam Ghezaz	2019	0	904	1113	15727	2.9	0	16	[0,0.001)	[0,0.001)	[0,0.001)	[0,0.001)	[0,0.001)	1.36555	0.0606381	FALSE	80.5733	0	4.19553	8.36178	1.2625	0.119742
Hammam Ghezaz	2020	2	604	1113	15727	2.9	0	16	[0,0.001)	[0,0.001)	[0,0.001)	[0,0.001)	[0,0.001)	1.36555	0.0606381	FALSE	80.5733	0	4.19553	8.36178	1.2625	0.11399
Hammam Ghezaz	2021	0	467	1113	15727	2.9	0	16	[0,0.001)	[0,0.001)	[0,0.001)	[0,0.001)	[0,0.001)	1.36555	0.0606381	FALSE	80.5733	0	4.19553	8.36178	1.2625	0.0852309
Nabeul	2019	0	1791	1225	73128	1.5	1	4.7	[0.01,1)	[0.01,1)	[0.01,1)	[0.01,1)	[0.01,1)	3.88991	0.266229	FALSE	70.0917	26.5779	3.88732	7.25476	1.18394	0.104165
Nabeul	2020	3	1230	1225	73128	1.5	1	4.7	[0.01,1)	[0.01,1)	[0.01,1)	[0.01,1)	[0.01,1)	3.88991	0.266229	FALSE	70.0917	26.5779	3.88732	7.25476	1.18394	0.0991611
Nabeul	2021	1	2833	1225	73128	1.5	1	4.7	[0.01,1)	[0.01,1)	[0.01,1)	[0.01,1)	[0.01,1)	3.88991	0.266229	FALSE	70.0917	26.5779	3.88732	7.25476	1.18394	0.0741434
Beni Khiar	2019	0	1043	1535	43132	0.3	0	5.8	[0.01,1)	[0,0.001)	[0.01,1)	[0.01,1)	[0.01,1)	1.66744	0.300292	FALSE	89.5124	3.34377	3.91818	7.58175	1.04333	0.133026
Beni Khiar	2020	0	960	1535	43132	0.3	0	5.8	[0.01,1)	[0,0.001)	[0.01,1)	[0.01,1)	[0.01,1)	1.66744	0.300292	FALSE	89.5124	3.34377	3.91818	7.58175	1.04333	0.126636
Beni Khiar	2021	0	2249	1535	43132	0.3	0	5.8	[0.01,1)	[0,0.001)	[0.01,1)	[0.01,1)	[0.01,1)	1.66744	0.300292	FALSE	89.5124	3.34377	3.91818	7.58175	1.04333	0.0946867
Dar Chaabane El Fehri	2019	0	1228	1966	46781	4.6	0	4.9	[0,0.001)	[0,0.001)	[0,0.001)	[0,0.001)	[0,0.001)	1.22295	0.076649	FALSE	66.4174	68.5267	3.69893	7.0366	0.983063	0.0987042
Dar Chaabane El Fehri	2020	0	1234	1966	46781	4.6	0	4.9	[0,0.001)	[0,0.001)	[0,0.001)	[0,0.001)	[0,0.001)	1.22295	0.076649	FALSE	66.4174	68.5267	3.69893	7.0366	0.983063	0.093963
Dar Chaabane El Fehri	2021	1	2481	1966	46781	4.6	0	4.9	[0,0.001)	[0,0.001)	[0,0.001)	[0,0.001)	[0,0.001)	1.22295	0.076649	FALSE	66.4174	68.5267	3.69893	7.0366	0.983063	0.0702567
Menzel Bouzelfa	2019	2	626	2242	37860	3	1	7.1	[0.01,1)	[0,0.001)	[0.01,1)	[0.01,1)	[0.01,1)	1.68746	0.0657835	FALSE	150.271	123.436	3.91885	6.91774	1.45098	0.22332
Menzel Bouzelfa	2020	5	1175	2242	37860	3	1	7.1	[0.01,1)	[0,0.001)	[0.01,1)	[0.01,1)	[0.01,1)	1.68746	0.0657835	FALSE	150.271	123.436	3.91885	6.91774	1.45098	0.212593
Menzel Bouzelfa	2021	1	1808	2242	37860	3	1	7.1	[0.01,1)	[0,0.001)	[0.01,1)	[0.01,1)	[0.01,1)	1.68746	0.0657835	FALSE	150.271	123.436	3.91885	6.91774	1.45098	0.158957
Kelibia	2019	2	1161	3549	58491	3.3	1	10.9	[0.005,0.01)	[0.005,0.01)	[0.005,0.01)	[0.01,1)	[0.01,1)	2.27577	0.329894	FALSE	114.757	0	4.13994	8.22285	1.2425	0.170542
Kelibia	2020	3	2341	3549	58491	3.3	1	10.9	[0.005,0.01)	[0.005,0.01)	[0.005,0.01)	[0.01,1)	[0.01,1)	2.27577	0.329894	FALSE	114.757	0	4.13994	8.22285	1.2425	0.16235
Kelibia	2021	0	1541	3549	58491	3.3	1	10.9	[0.005,0.01)	[0.005,0.01)	[0.005,0.01)	[0.01,1)	[0.01,1)	2.27577	0.329894	FALSE	114.757	0	4.13994	8.22285	1.2425	0.12139
El Mida	2019	1	1274	3894	26995	3.6	1	11.7	[0.005,0.01)	[0,0.001)	[0.005,0.01)	[0.01,1)	[0.01,1)	1.20125	0.0432623	FALSE	130.9	39.9804	4.09767	7.58356	1.40232	0.194533
El Mida	2020	1	1294	3894	26995	3.6	1	11.7	[0.005,0.01)	[0,0.001)	[0.005,0.01)	[0.01,1)	[0.01,1)	1.20125	0.0432623	FALSE	130.9	39.9804	4.09767	7.58356	1.40232	0.185188
El Mida	2021	1	1438	3894	26995	3.6	1	11.7	[0.005,0.01)	[0,0.001)	[0.005,0.01)	[0.01,1)	[0.01,1)	1.20125	0.0432623	FALSE	130.9	39.9804	4.09767	7.58356	1.40232	0.138466
Bou Argoub	2019	0	1128	4757	30942	0.3	1	8.6	[0.005,0.01)	[0,0.001)	[0.005,0.01)	[0.01,1)	[0.01,1)	1.33069	0.246643	FALSE	146.615	131.367	3.84386	6.67646	1.46782	0.217888
Bou Argoub	2020	1	958	4757	30942	0.3	1	8.6	[0.005,0.01)	[0,0.001)	[0.005,0.01)	[0.01,1)	[0.01,1)	1.33069	0.246643	FALSE	146.615	131.367	3.84386	6.67646	1.46782	0.207422
Bou Argoub	2021	0	1821	4757	30942	0.3	1	8.6	[0.005,0.01)	[0,0.001)	[0.005,0.01)	[0.01,1)	[0.01,1)	1.33069	0.246643	FALSE	146.615	131.367	3.84386	6.67646	1.46782	0.15509
Beni Khalled	2019	2	485	4861	37964	1.7	2	6.4	[0.005,0.01)	[0,0.001)	[0.01,1)	[0.01,1)	[0.01,1)	1.12292	0.385978	FALSE	141.999	115.302	3.95626	6.98016	1.47481	0.211028
Beni Khalled	2020	1	1215	4861	37964	1.7	2	6.4	[0.005,0.01)	[0,0.001)	[0.01,1)	[0.01,1)	[0.01,1)	1.12292	0.385978	FALSE	141.999	115.302	3.95626	6.98016	1.47481	0.200891
Beni Khalled	2021	0	1168	4861	37964	1.7	2	6.4	[0.005,0.01)	[0,0.001)	[0.01,1)	[0.01,1)	[0.01,1)	1.12292	0.385978	FALSE	141.999	115.302	3.95626	6.98016	1.47481	0.150207
Takelsa	2019	0	2065	5042	22151	5.9	1	19.1	[0,0.001)	[0,0.001)	[0.001,0.005)	[0.001,0.005)	[0.001,0.005)	0.829866	0.0325755	FALSE	274.771	102.993	3.80918	7.06689	1.18475	0.408342
Takelsa	2020	0	2009	5042	22151	5.9	1	19.1	[0,0.001)	[0,0.001)	[0.001,0.005)	[0.001,0.005)	[0.001,0.005)	0.829866	0.0325755	FALSE	274.771	102.993	3.80918	7.06689	1.18475	0.388727
Takelsa	2021	0	3356	5042	22151	5.9	1	19.1	[0,0.001)	[0,0.001)	[0.001,0.005)	[0.001,0.005)	[0.001,0.005)	0.829866	0.0325755	FALSE	274.771	102.993	3.80918	7.06689	1.18475	0.290654
Korba	2019	0	4233	5458	68966	3.2	1	7.7	[0.005,0.01)	[0.01,1)	[0.005,0.01)	[0.01,1)	[0.01,1)	0.928748	0.140397	FALSE	207.161	20.3193	4.15711	7.73678	1.36062	0.307866
Korba	2020	0	4635	5458	68966	3.2	1	7.7	[0.005,0.01)	[0.01,1)	[0.005,0.01)	[0.01,1)	[0.01,1)	0.928748	0.140397	FALSE	207.161	20.3193	4.15711	7.73678	1.36062	0.293078
Korba	2021	3	6995	5458	68966	3.2	1	7.7	[0.005,0.01)	[0.01,1)	[0.005,0.01)	[0.01,1)	[0.01,1)	0.928748	0.140397	FALSE	207.161	20.3193	4.15711	7.73678	1.36062	0.219136
Haouaria	2019	1	4343	5633	41317	5	1	11	[0,0.001)	[0,0.001)	[0,0.001)	[0,0.001)	[0,0.001)	1.32081	0.0940872	FALSE	330.845	8.58055	4.11386	8.12975	1.24325	0.491675
Haouaria	2020	0	3208	5633	41317	5	1	11	[0,0.001)	[0,0.001)	[0,0.001)	[0,0.001)	[0,0.001)	1.32081	0.0940872	FALSE	330.845	8.58055	4.11386	8.12975	1.24325	0.468057
Haouaria	2021	0	1621	5633	41317	5	1	11	[0,0.001)	[0,0.001)	[0,0.001)	[0,0.001)	[0,0.001)	1.32081	0.0940872	FALSE	330.845	8.58055	4.11386	8.12975	1.24325	0.34997
Soliman	2019	6	1794	5693	53491	2.3	1	7.8	[0.005,0.01)	[0,0.001)	[0.005,0.01)	[0.01,1)	[0.01,1)	2.46903	0.0203577	FALSE	105.664	50.2697	4.36612	7.36467	1.99343	0.15703
Soliman	2020	2	1518	5693	53491	2.3	1	7.8	[0.005,0.01)	[0,0.001)	[0.005,0.01)	[0.01,1)	[0.01,1)	2.46903	0.0203577	FALSE	105.664	50.2697	4.36612	7.36467	1.99343	0.149487
Soliman	2021	0	1489	5693	53491	2.3	1	7.8	[0.005,0.01)	[0,0.001)	[0.005,0.01)	[0.01,1)	[0.01,1)	2.46903	0.0203577	FALSE	105.664	50.2697	4.36612	7.36467	1.99343	0.111772
Grombalia	2019	2	1379	6790	67475	0.3	2	6.3	[0.001,0.005)	[0.005,0.01)	[0.001,0.005)	[0.01,1)	[0.005,0.01)	1.32947	0.225348	FALSE	316.877	121.004	3.59457	5.95728	1.54122	0.470917
Grombalia	2020	2	1534	6790	67475	0.3	2	6.3	[0.001,0.005)	[0.005,0.01)	[0.001,0.005)	[0.01,1)	[0.005,0.01)	1.32947	0.225348	FALSE	316.877	121.004	3.59457	5.95728	1.54122	0.448296
Grombalia	2021	1	2520	6790	67475	0.3	2	6.3	[0.001,0.005)	[0.005,0.01)	[0.001,0.005)	[0.01,1)	[0.005,0.01)	1.32947	0.225348	FALSE	316.877	121.004	3.59457	5.95728	1.54122	0.335194
Menzel Temime	2019	0	1834	8143	65645	2.6	1	10.2	[0.001,0.005)	[0,0.001)	[0.001,0.005)	[0.005,0.01)	[0.005,0.01)	0.968046	0.209477	FALSE	294.818	23.7241	4.01214	7.77395	1.20575	0.438134
Menzel Temime	2020	0	1651	8143	65645	2.6	1	10.2	[0.001,0.005)	[0,0.001)	[0.001,0.005)	[0.005,0.01)	[0.005,0.01)	0.968046	0.209477	FALSE	294.818	23.7241	4.01214	7.77395	1.20575	0.417089
Menzel Temime	2021	3	3517	8143	65645	2.6	1	10.2	[0.001,0.005)	[0,0.001)	[0.001,0.005)	[0.005,0.01)	[0.005,0.01)	0.968046	0.209477	FALSE	294.818	23.7241	4.01214	7.77395	1.20575	0.31186
Hammamet	2019	0	1488	8786	97855	0.3	2	5.9	[0,0.001)	[0.001,0.005)	[0.005,0.01)	[0.005,0.01)	[0.005,0.01)	1.38881	0.249962	FALSE	331.547	41.0353	3.77826	6.34576	1.58302	0.492719
Hammamet	2020	1	1471	8786	97855	0.3	2	5.9	[0,0.001)	[0.001,0.005)	[0.005,0.01)	[0.005,0.01)	[0.005,0.01)	1.38881	0.249962	FALSE	331.547	41.0353	3.77826	6.34576	1.58302	0.469051
Hammamet	2021	0	2389	8786	97855	0.3	2	5.9	[0,0.001)	[0.001,0.005)	[0.005,0.01)	[0.005,0.01)	[0.005,0.01)	1.38881	0.249962	FALSE	331.547	41.0353	3.77826	6.34576	1.58302	0.350712
El Ghraiba	2019	0	803	2195	15776	4	1	14.5	[0,0.001)	[0,0.001)	[0,0.001)	[0,0.001)	[0,0.001)	0.283783	0.00966693	FALSE	427.948	33.0963	6.01797	6.4517	4.3947	0.635981
El Ghraiba	2020	0	744	2195	15776	4	1	14.5	[0,0.001)	[0,0.001)	[0,0.001)	[0,0.001)	[0,0.001)	0.283783	0.00966693	FALSE	427.948	33.0963	6.01797	6.4517	4.3947	0.605432
El Ghraiba	2021	0	1365	2195	15776	4	1	14.5	[0,0.001)	[0,0.001)	[0,0.001)	[0,0.001)	[0,0.001)	0.283783	0.00966693	FALSE	427.948	33.0963	6.01797	6.4517	4.3947	0.452685
Sakiet Ezzit	2019	0	458	2195	87512	1.7	0	3.2	[0,0.001)	[0,0.001)	[0,0.001)	[0,0.001)	[0,0.001)	2.06215	1.05361	FALSE	78.0853	40.9632	5.23783	6.74518	3.19456	0.116044
Sakiet Ezzit	2020	1	407	2195	87512	1.7	0	3.2	[0,0.001)	[0,0.001)	[0,0.001)	[0,0.001)	[0,0.001)	2.06215	1.05361	FALSE	78.0853	40.9632	5.23783	6.74518	3.19456	0.11047
Sakiet Ezzit	2021	1	912	2195	87512	1.7	0	3.2	[0,0.001)	[0,0.001)	[0,0.001)	[0,0.001)	[0,0.001)	2.06215	1.05361	FALSE	78.0853	40.9632	5.23783	6.74518	3.19456	0.082599
Sfax M√©dina	2019	0	469	2248	101176	2.3	2	2.5	[0,0.001)	[0,0.001)	[0,0.001)	[0,0.001)	[0,0.001)	11.4962	0.317398	FALSE	27.7742	3.84294	5.60775	7.52125	3.27837	0.0412758
Sfax M√©dina	2020	0	416	2248	101176	2.3	2	2.5	[0,0.001)	[0,0.001)	[0,0.001)	[0,0.001)	[0,0.001)	11.4962	0.317398	FALSE	27.7742	3.84294	5.60775	7.52125	3.27837	0.0392932
Sfax M√©dina	2021	0	934	2248	101176	2.3	2	2.5	[0,0.001)	[0,0.001)	[0,0.001)	[0,0.001)	[0,0.001)	11.4962	0.317398	FALSE	27.7742	3.84294	5.60775	7.52125	3.27837	0.0293797
Sfax Ouest	2019	0	511	2447	110125	1.9	0	3	[0.01,1)	[0.01,1)	[0.01,1)	[0.01,1)	[0.01,1)	8.59397	0.402631	FALSE	19.2883	2.80138	5.64862	7.4485	3.36573	0.0286647
Sfax Ouest	2020	0	453	2447	110125	1.9	0	3	[0.01,1)	[0.01,1)	[0.01,1)	[0.01,1)	[0.01,1)	8.59397	0.402631	FALSE	19.2883	2.80138	5.64862	7.4485	3.36573	0.0272878
Sfax Ouest	2021	0	1017	2447	110125	1.9	0	3	[0.01,1)	[0.01,1)	[0.01,1)	[0.01,1)	[0.01,1)	8.59397	0.402631	FALSE	19.2883	2.80138	5.64862	7.4485	3.36573	0.0204033
Mahres	2019	0	857	3143	34257	3.9	1	8.9	[0,0.001)	[0,0.001)	[0,0.001)	[0,0.001)	[0,0.001)	0.913307	0.115781	FALSE	422.575	14.9202	5.75355	7.03699	3.64631	0.627996
Mahres	2020	0	832	3143	34257	3.9	1	8.9	[0,0.001)	[0,0.001)	[0,0.001)	[0,0.001)	[0,0.001)	0.913307	0.115781	FALSE	422.575	14.9202	5.75355	7.03699	3.64631	0.59783
Mahres	2021	1	1672	3143	34257	3.9	1	8.9	[0,0.001)	[0,0.001)	[0,0.001)	[0,0.001)	[0,0.001)	0.913307	0.115781	FALSE	422.575	14.9202	5.75355	7.03699	3.64631	0.447002
Sakiet Eddaier	2019	0	990	4744	113776	2.4	0	3.2	[0,0.001)	[0,0.001)	[0,0.001)	[0,0.001)	[0,0.001)	4.09541	0.374249	FALSE	137.175	2.89279	5.38564	7.43033	3.03348	0.203858
Sakiet Eddaier	2020	0	879	4744	113776	2.4	0	3.2	[0,0.001)	[0,0.001)	[0,0.001)	[0,0.001)	[0,0.001)	4.09541	0.374249	FALSE	137.175	2.89279	5.38564	7.43033	3.03348	0.194066
Sakiet Eddaier	2021	0	1972	4744	113776	2.4	0	3.2	[0,0.001)	[0,0.001)	[0,0.001)	[0,0.001)	[0,0.001)	4.09541	0.374249	FALSE	137.175	2.89279	5.38564	7.43033	3.03348	0.145104
Thyna	2019	0	1096	5249	62997	1.5	0	6.2	[0,0.001)	[0,0.001)	[0,0.001)	[0,0.001)	[0,0.001)	2.91009	0.369011	FALSE	134.515	5.94147	5.60897	7.31287	3.34225	0.199905
Thyna	2020	0	972	5249	62997	1.5	0	6.2	[0,0.001)	[0,0.001)	[0,0.001)	[0,0.001)	[0,0.001)	2.91009	0.369011	FALSE	134.515	5.94147	5.60897	7.31287	3.34225	0.190303
Thyna	2021	0	2181	5249	62997	1.5	0	6.2	[0,0.001)	[0,0.001)	[0,0.001)	[0,0.001)	[0,0.001)	2.91009	0.369011	FALSE	134.515	5.94147	5.60897	7.31287	3.34225	0.142291
Skhira	2019	0	3565	5760	34673	2.9	1	12.4	[0.001,0.005)	[0,0.001)	[0,0.001)	[0.001,0.005)	[0.001,0.005)	0.671006	0.109188	FALSE	980.238	21.1527	5.85938	6.06275	4.46346	1.45675
Skhira	2020	0	1746	5760	34673	2.9	1	12.4	[0.001,0.005)	[0,0.001)	[0,0.001)	[0.001,0.005)	[0.001,0.005)	0.671006	0.109188	FALSE	980.238	21.1527	5.85938	6.06275	4.46346	1.38678
Skhira	2021	0	2191	5760	34673	2.9	1	12.4	[0.001,0.005)	[0,0.001)	[0,0.001)	[0.001,0.005)	[0.001,0.005)	0.671006	0.109188	FALSE	980.238	21.1527	5.85938	6.06275	4.46346	1.0369
El Amra	2019	1	1425	6164	30599	5.3	0	6.8	[0,0.001)	[0,0.001)	[0,0.001)	[0,0.001)	[0,0.001)	0.284856	0	FALSE	178.384	2.84765	5.09594	7.47939	2.62468	0.265099
El Amra	2020	7	1609	6164	30599	5.3	0	6.8	[0,0.001)	[0,0.001)	[0,0.001)	[0,0.001)	[0,0.001)	0.284856	0	FALSE	178.384	2.84765	5.09594	7.47939	2.62468	0.252365
El Amra	2021	3	978	6164	30599	5.3	0	6.8	[0,0.001)	[0,0.001)	[0,0.001)	[0,0.001)	[0,0.001)	0.284856	0	FALSE	178.384	2.84765	5.09594	7.47939	2.62468	0.188695
Agareb	2019	0	790	6721	40943	4.1	1	10.7	[0.001,0.005)	[0,0.001)	[0,0.001)	[0.001,0.005)	[0.001,0.005)	0.250776	0.0133285	FALSE	719.122	91.7192	5.36755	6.06722	3.79187	1.0687
Agareb	2020	0	1487	6721	40943	4.1	1	10.7	[0.001,0.005)	[0,0.001)	[0,0.001)	[0.001,0.005)	[0.001,0.005)	0.250776	0.0133285	FALSE	719.122	91.7192	5.36755	6.06722	3.79187	1.01737
Agareb	2021	0	2775	6721	40943	4.1	1	10.7	[0.001,0.005)	[0,0.001)	[0,0.001)	[0.001,0.005)	[0.001,0.005)	0.250776	0.0133285	FALSE	719.122	91.7192	5.36755	6.06722	3.79187	0.760691
Sfax Sud	2019	0	1518	7271	119139	1.3	0	3	[0.005,0.01)	[0,0.001)	[0,0.001)	[0.005,0.01)	[0.005,0.01)	1.41913	0.490304	FALSE	126.341	42.9074	5.39133	6.70389	3.40958	0.187758
Sfax Sud	2020	0	1347	7271	119139	1.3	0	3	[0.005,0.01)	[0,0.001)	[0,0.001)	[0.005,0.01)	[0.005,0.01)	1.41913	0.490304	FALSE	126.341	42.9074	5.39133	6.70389	3.40958	0.178739
Sfax Sud	2021	1	3022	7271	119139	1.3	0	3	[0.005,0.01)	[0,0.001)	[0,0.001)	[0.005,0.01)	[0.005,0.01)	1.41913	0.490304	FALSE	126.341	42.9074	5.39133	6.70389	3.40958	0.133645
Hencha	2019	3	1972	7785	49223	4.6	1	11.8	[0,0.001)	[0,0.001)	[0,0.001)	[0,0.001)	[0,0.001)	0.483105	0.0213598	FALSE	547.377	65.4177	5.07903	6.43839	3.30225	0.813468
Hencha	2020	1	2084	7785	49223	4.6	1	11.8	[0,0.001)	[0,0.001)	[0,0.001)	[0,0.001)	[0,0.001)	0.483105	0.0213598	FALSE	547.377	65.4177	5.07903	6.43839	3.30225	0.774393
Hencha	2021	2	1891	7785	49223	4.6	1	11.8	[0,0.001)	[0,0.001)	[0,0.001)	[0,0.001)	[0,0.001)	0.483105	0.0213598	FALSE	547.377	65.4177	5.07903	6.43839	3.30225	0.579018
Menzel Chaker	2019	1	1660	8623	37368	3.6	1	12.2	[0,0.001)	[0,0.001)	[0,0.001)	[0,0.001)	[0,0.001)	0.211807	0.0537799	FALSE	1701.88	124.456	5.195	5.86727	4.26049	2.5292
Menzel Chaker	2020	3	774	8623	37368	3.6	1	12.2	[0,0.001)	[0,0.001)	[0,0.001)	[0,0.001)	[0,0.001)	0.211807	0.0537799	FALSE	1701.88	124.456	5.195	5.86727	4.26049	2.40771
Menzel Chaker	2021	0	0	8623	37368	3.6	1	12.2	[0,0.001)	[0,0.001)	[0,0.001)	[0,0.001)	[0,0.001)	0.211807	0.0537799	FALSE	1701.88	124.456	5.195	5.86727	4.26049	1.80026
Jebeniana	2019	6	1941	9628	49678	2	0	8.7	[0,0.001)	[0,0.001)	[0,0.001)	[0,0.001)	[0,0.001)	0.25321	0	FALSE	317.379	23.8192	4.92021	7.26308	2.53305	0.471663
Jebeniana	2020	11	2061	9628	49678	2	0	8.7	[0,0.001)	[0,0.001)	[0,0.001)	[0,0.001)	[0,0.001)	0.25321	0	FALSE	317.379	23.8192	4.92021	7.26308	2.53305	0.449007
Jebeniana	2021	5	2561	9628	49678	2	0	8.7	[0,0.001)	[0,0.001)	[0,0.001)	[0,0.001)	[0,0.001)	0.25321	0	FALSE	317.379	23.8192	4.92021	7.26308	2.53305	0.335725
Bir Ali Ben Kh√©lifa	2019	0	1527	11891	52678	2.6	1	17.4	[0,0.001)	[0,0.001)	[0,0.001)	[0,0.001)	[0,0.001)	0.131752	0	FALSE	1253.88	148.188	5.46502	5.59805	4.76091	1.86341
Bir Ali Ben Kh√©lifa	2020	0	1073	11891	52678	2.6	1	17.4	[0,0.001)	[0,0.001)	[0,0.001)	[0,0.001)	[0,0.001)	0.131752	0	FALSE	1253.88	148.188	5.46502	5.59805	4.76091	1.77391
Bir Ali Ben Kh√©lifa	2021	0	2338	11891	52678	2.6	1	17.4	[0,0.001)	[0,0.001)	[0,0.001)	[0,0.001)	[0,0.001)	0.131752	0	FALSE	1253.88	148.188	5.46502	5.59805	4.76091	1.32636
Menzel Bouzaiene	2019	0	1581	1499	25321	6.5	0	39	[0,0.001)	[0,0.001)	[0,0.001)	[0,0.001)	[0,0.001)	0.685661	0.114868	FALSE	551.362	304.004	4.79304	4.53095	5.3395	0.819389
Menzel Bouzaiene	2020	0	1516	1499	25321	6.5	0	39	[0,0.001)	[0,0.001)	[0,0.001)	[0,0.001)	[0,0.001)	0.685661	0.114868	FALSE	551.362	304.004	4.79304	4.53095	5.3395	0.78003
Menzel Bouzaiene	2021	0	1489	1499	25321	6.5	0	39	[0,0.001)	[0,0.001)	[0,0.001)	[0,0.001)	[0,0.001)	0.685661	0.114868	FALSE	551.362	304.004	4.79304	4.53095	5.3395	0.583233
Meknassi	2019	0	1690	2583	23789	3.5	0	23.3	[0,0.001)	[0,0.001)	[0.001,0.005)	[0.001,0.005)	[0.001,0.005)	0.54131	0.0570584	FALSE	611.47	242.56	4.97699	4.78487	5.099	0.908717
Meknassi	2020	0	1346	2583	23789	3.5	0	23.3	[0,0.001)	[0,0.001)	[0.001,0.005)	[0.001,0.005)	[0.001,0.005)	0.54131	0.0570584	FALSE	611.47	242.56	4.97699	4.78487	5.099	0.865067
Meknassi	2021	0	1053	2583	23789	3.5	0	23.3	[0,0.001)	[0,0.001)	[0.001,0.005)	[0.001,0.005)	[0.001,0.005)	0.54131	0.0570584	FALSE	611.47	242.56	4.97699	4.78487	5.099	0.646816
Sidi Ali Ben Aoun	2019	0	2084	3527	28214	5.9	0	31	[0,0.001)	[0,0.001)	[0,0.001)	[0,0.001)	[0,0.001)	1.55972	0.127888	FALSE	798.567	461.753	3.86254	3.4093	5.41556	1.18677
Sidi Ali Ben Aoun	2020	0	1476	3527	28214	5.9	0	31	[0,0.001)	[0,0.001)	[0,0.001)	[0,0.001)	[0,0.001)	1.55972	0.127888	FALSE	798.567	461.753	3.86254	3.4093	5.41556	1.12976
Sidi Ali Ben Aoun	2021	0	1509	3527	28214	5.9	0	31	[0,0.001)	[0,0.001)	[0,0.001)	[0,0.001)	[0,0.001)	1.55972	0.127888	FALSE	798.567	461.753	3.86254	3.4093	5.41556	0.844729
Sabalat Ouled Asker	2019	0	690	4044	20382	5.9	0	31.2	[0,0.001)	[0,0.001)	[0,0.001)	[0,0.001)	[0,0.001)	0.632515	0.167731	FALSE	308.121	402.124	3.43638	3.41443	5.00622	0.457904
Sabalat Ouled Asker	2020	1	0	4044	20382	5.9	0	31.2	[0,0.001)	[0,0.001)	[0,0.001)	[0,0.001)	[0,0.001)	0.632515	0.167731	FALSE	308.121	402.124	3.43638	3.41443	5.00622	0.435909
Sabalat Ouled Asker	2021	0	950	4044	20382	5.9	0	31.2	[0,0.001)	[0,0.001)	[0,0.001)	[0,0.001)	[0,0.001)	0.632515	0.167731	FALSE	308.121	402.124	3.43638	3.41443	5.00622	0.325932
Ouled Haffouz	2019	0	2861	4099	19579	4.4	0	21.3	[0,0.001)	[0.001,0.005)	[0.001,0.005)	[0.001,0.005)	[0.001,0.005)	0.737403	0.0801815	FALSE	412.273	207.469	4.93642	5.19353	5.42757	0.612687
Ouled Haffouz	2020	0	2347	4099	19579	4.4	0	21.3	[0,0.001)	[0.001,0.005)	[0.001,0.005)	[0.001,0.005)	[0.001,0.005)	0.737403	0.0801815	FALSE	412.273	207.469	4.93642	5.19353	5.42757	0.583257
Ouled Haffouz	2021	0	1642	4099	19579	4.4	0	21.3	[0,0.001)	[0.001,0.005)	[0.001,0.005)	[0.001,0.005)	[0.001,0.005)	0.737403	0.0801815	FALSE	412.273	207.469	4.93642	5.19353	5.42757	0.436105
Mazzouna	2019	0	1573	4358	24766	2.9	1	34.3	[0,0.001)	[0,0.001)	[0,0.001)	[0,0.001)	[0,0.001)	0.733196	0.25171	FALSE	1039.4	86.3736	5.73004	5.61392	5.10427	1.54467
Mazzouna	2020	0	1416	4358	24766	2.9	1	34.3	[0,0.001)	[0,0.001)	[0,0.001)	[0,0.001)	[0,0.001)	0.733196	0.25171	FALSE	1039.4	86.3736	5.73004	5.61392	5.10427	1.47048
Mazzouna	2021	0	438	4358	24766	2.9	1	34.3	[0,0.001)	[0,0.001)	[0,0.001)	[0,0.001)	[0,0.001)	0.733196	0.25171	FALSE	1039.4	86.3736	5.73004	5.61392	5.10427	1.09948
Souk Jedid	2019	0	2104	4630	21660	2.4	0	20.8	[0,0.001)	[0,0.001)	[0.001,0.005)	[0.001,0.005)	[0.001,0.005)	0.459948	0.0819482	FALSE	340.365	350.721	4.46806	4.34652	5.19338	0.505823
Souk Jedid	2020	0	2681	4630	21660	2.4	0	20.8	[0,0.001)	[0,0.001)	[0.001,0.005)	[0.001,0.005)	[0.001,0.005)	0.459948	0.0819482	FALSE	340.365	350.721	4.46806	4.34652	5.19338	0.481526
Souk Jedid	2021	0	2621	4630	21660	2.4	0	20.8	[0,0.001)	[0,0.001)	[0.001,0.005)	[0.001,0.005)	[0.001,0.005)	0.459948	0.0819482	FALSE	340.365	350.721	4.46806	4.34652	5.19338	0.36004
Sidi Bouzid Ouest	2019	0	1947	5823	73226	2.6	0	17.7	[0,0.001)	[0,0.001)	[0,0.001)	[0,0.001)	[0,0.001)	1.62333	0.135067	FALSE	464.666	358.157	4.42235	4.38706	5.5763	0.690549
Sidi Bouzid Ouest	2020	0	1982	5823	73226	2.6	0	17.7	[0,0.001)	[0,0.001)	[0,0.001)	[0,0.001)	[0,0.001)	1.62333	0.135067	FALSE	464.666	358.157	4.42235	4.38706	5.5763	0.657378
Sidi Bouzid Ouest	2021	0	1676	5823	73226	2.6	0	17.7	[0,0.001)	[0,0.001)	[0,0.001)	[0,0.001)	[0,0.001)	1.62333	0.135067	FALSE	464.666	358.157	4.42235	4.38706	5.5763	0.491526
Bir El Hfay	2019	0	1013	5837	38288	2.7	0	27.4	[0,0.001)	[0,0.001)	[0.001,0.005)	[0.001,0.005)	[0.001,0.005)	1.66994	0.298208	FALSE	470.743	408.105	4.24454	4.07791	5.5003	0.69958
Bir El Hfay	2020	0	691	5837	38288	2.7	0	27.4	[0,0.001)	[0,0.001)	[0.001,0.005)	[0.001,0.005)	[0.001,0.005)	1.66994	0.298208	FALSE	470.743	408.105	4.24454	4.07791	5.5003	0.665976
Bir El Hfay	2021	0	1026	5837	38288	2.7	0	27.4	[0,0.001)	[0,0.001)	[0.001,0.005)	[0.001,0.005)	[0.001,0.005)	1.66994	0.298208	FALSE	470.743	408.105	4.24454	4.07791	5.5003	0.497954
Jelma	2019	6	2617	6910	40239	3.4	0	31.4	[0,0.001)	[0,0.001)	[0.001,0.005)	[0.001,0.005)	[0.001,0.005)	0.730336	0.412187	FALSE	568.269	383.135	3.50517	3.56118	4.92402	0.844515
Jelma	2020	2	2179	6910	40239	3.4	0	31.4	[0,0.001)	[0,0.001)	[0.001,0.005)	[0.001,0.005)	[0.001,0.005)	0.730336	0.412187	FALSE	568.269	383.135	3.50517	3.56118	4.92402	0.803949
Jelma	2021	1	1121	6910	40239	3.4	0	31.4	[0,0.001)	[0,0.001)	[0.001,0.005)	[0.001,0.005)	[0.001,0.005)	0.730336	0.412187	FALSE	568.269	383.135	3.50517	3.56118	4.92402	0.601118
Sidi Bouzid Est	2019	1	1736	9172	49450	3.7	1	21.8	[0,0.001)	[0.001,0.005)	[0.001,0.005)	[0.001,0.005)	[0.001,0.005)	1.85623	0.171228	FALSE	821.108	327.983	4.40393	4.44497	5.43759	1.22026
Sidi Bouzid Est	2020	0	1597	9172	49450	3.7	1	21.8	[0,0.001)	[0.001,0.005)	[0.001,0.005)	[0.001,0.005)	[0.001,0.005)	1.85623	0.171228	FALSE	821.108	327.983	4.40393	4.44497	5.43759	1.16165
Sidi Bouzid Est	2021	0	1347	9172	49450	3.7	1	21.8	[0,0.001)	[0.001,0.005)	[0.001,0.005)	[0.001,0.005)	[0.001,0.005)	1.85623	0.171228	FALSE	821.108	327.983	4.40393	4.44497	5.43759	0.868572
Regueb	2019	1	2018	13648	64998	2.7	0	23.7	[0,0.001)	[0,0.001)	[0.001,0.005)	[0.001,0.005)	[0.001,0.005)	1.21046	0.131893	FALSE	997.106	167.499	5.2133	5.35972	5.22206	1.48182
Regueb	2020	0	2047	13648	64998	2.7	0	23.7	[0,0.001)	[0,0.001)	[0.001,0.005)	[0.001,0.005)	[0.001,0.005)	1.21046	0.131893	FALSE	997.106	167.499	5.2133	5.35972	5.22206	1.41064
Regueb	2021	0	385	13648	64998	2.7	0	23.7	[0,0.001)	[0,0.001)	[0.001,0.005)	[0.001,0.005)	[0.001,0.005)	1.21046	0.131893	FALSE	997.106	167.499	5.2133	5.35972	5.22206	1.05474
Laroussa	2019	0	1376	811	9907	4.9	0	25.2	[0,0.001)	[0,0.001)	[0,0.001)	[0,0.001)	[0,0.001)	0.915688	0.361173	FALSE	310.509	295.825	3.63211	4.64081	3.68678	0.461453
Laroussa	2020	0	1771	811	9907	4.9	0	25.2	[0,0.001)	[0,0.001)	[0,0.001)	[0,0.001)	[0,0.001)	0.915688	0.361173	FALSE	310.509	295.825	3.63211	4.64081	3.68678	0.439287
Laroussa	2021	0	1383	811	9907	4.9	0	25.2	[0,0.001)	[0,0.001)	[0,0.001)	[0,0.001)	[0,0.001)	0.915688	0.361173	FALSE	310.509	295.825	3.63211	4.64081	3.68678	0.328458
Gaafour	2019	0	1559	887	16934	4.7	1	24.4	[0.001,0.005)	[0,0.001)	[0.001,0.005)	[0.001,0.005)	[0.001,0.005)	0.326621	0.0712702	FALSE	471.301	429.858	3.11581	3.8923	3.56305	0.700409
Gaafour	2020	0	1775	887	16934	4.7	1	24.4	[0.001,0.005)	[0,0.001)	[0.001,0.005)	[0.001,0.005)	[0.001,0.005)	0.326621	0.0712702	FALSE	471.301	429.858	3.11581	3.8923	3.56305	0.666765
Gaafour	2021	0	2804	887	16934	4.7	1	24.4	[0.001,0.005)	[0,0.001)	[0.001,0.005)	[0.001,0.005)	[0.001,0.005)	0.326621	0.0712702	FALSE	471.301	429.858	3.11581	3.8923	3.56305	0.498544
Bouarada	2019	0	1472	1368	20444	2.9	2	21.8	[0,0.001)	[0,0.001)	[0,0.001)	[0,0.001)	[0,0.001)	0.642425	0.0920952	FALSE	421.923	358.982	3.14135	4.10474	3.06877	0.627027
Bouarada	2020	0	1973	1368	20444	2.9	2	21.8	[0,0.001)	[0,0.001)	[0,0.001)	[0,0.001)	[0,0.001)	0.642425	0.0920952	FALSE	421.923	358.982	3.14135	4.10474	3.06877	0.596908
Bouarada	2021	0	1543	1368	20444	2.9	2	21.8	[0,0.001)	[0,0.001)	[0,0.001)	[0,0.001)	[0,0.001)	0.642425	0.0920952	FALSE	421.923	358.982	3.14135	4.10474	3.06877	0.446312
Bargou	2019	0	1644	1804	12482	2.8	1	24.4	[0.001,0.005)	[0,0.001)	[0.001,0.005)	[0.001,0.005)	[0.001,0.005)	0.662336	0.239628	FALSE	402.423	539.58	1.79655	2.51834	2.09365	0.598049
Bargou	2020	1	2418	1804	12482	2.8	1	24.4	[0.001,0.005)	[0,0.001)	[0.001,0.005)	[0.001,0.005)	[0.001,0.005)	0.662336	0.239628	FALSE	402.423	539.58	1.79655	2.51834	2.09365	0.569321
Bargou	2021	0	3203	1804	12482	2.8	1	24.4	[0.001,0.005)	[0,0.001)	[0.001,0.005)	[0.001,0.005)	[0.001,0.005)	0.662336	0.239628	FALSE	402.423	539.58	1.79655	2.51834	2.09365	0.425685
Siliana Nord	2019	1	1704	2489	28907	2.4	1	16.8	[0.001,0.005)	[0.001,0.005)	[0.001,0.005)	[0.005,0.01)	[0.001,0.005)	1.12186	0.167108	FALSE	457.321	631.229	1.90361	2.48948	2.66964	0.679634
Siliana Nord	2020	0	1785	2489	28907	2.4	1	16.8	[0.001,0.005)	[0.001,0.005)	[0.001,0.005)	[0.005,0.01)	[0.001,0.005)	1.12186	0.167108	FALSE	457.321	631.229	1.90361	2.48948	2.66964	0.646988
Siliana Nord	2021	0	2541	2489	28907	2.4	1	16.8	[0.001,0.005)	[0.001,0.005)	[0.001,0.005)	[0.005,0.01)	[0.001,0.005)	1.12186	0.167108	FALSE	457.321	631.229	1.90361	2.48948	2.66964	0.483757
Kesra	2019	0	1546	2497	16404	4.5	1	32.2	[0.001,0.005)	[0,0.001)	[0,0.001)	[0.001,0.005)	[0.001,0.005)	0.630731	0.0166812	FALSE	365.449	666.538	1.18942	1.5783	2.20409	0.543101
Kesra	2020	0	2892	2497	16404	4.5	1	32.2	[0.001,0.005)	[0,0.001)	[0,0.001)	[0.001,0.005)	[0.001,0.005)	0.630731	0.0166812	FALSE	365.449	666.538	1.18942	1.5783	2.20409	0.517013
Kesra	2021	2	2544	2497	16404	4.5	1	32.2	[0.001,0.005)	[0,0.001)	[0,0.001)	[0.001,0.005)	[0.001,0.005)	0.630731	0.0166812	FALSE	365.449	666.538	1.18942	1.5783	2.20409	0.386574
Bourouis	2019	0	2014	2511	12618	3.1	1	21.8	[0,0.001)	[0,0.001)	[0,0.001)	[0,0.001)	[0,0.001)	0.466309	0.0519471	FALSE	308.95	478.085	2.83247	3.45389	3.60637	0.459137
Bourouis	2020	0	2556	2511	12618	3.1	1	21.8	[0,0.001)	[0,0.001)	[0,0.001)	[0,0.001)	[0,0.001)	0.466309	0.0519471	FALSE	308.95	478.085	2.83247	3.45389	3.60637	0.437082
Bourouis	2021	0	1341	2511	12618	3.1	1	21.8	[0,0.001)	[0,0.001)	[0,0.001)	[0,0.001)	[0,0.001)	0.466309	0.0519471	FALSE	308.95	478.085	2.83247	3.45389	3.60637	0.326809
El Krib	2019	0	2870	2844	20155	5.4	2	25.2	[0.001,0.005)	[0,0.001)	[0.001,0.005)	[0.001,0.005)	[0.001,0.005)	0.31455	0.00792386	FALSE	491.82	475.679	2.71787	3.42319	3.40538	0.730903
El Krib	2020	3	2704	2844	20155	5.4	2	25.2	[0.001,0.005)	[0,0.001)	[0.001,0.005)	[0.001,0.005)	[0.001,0.005)	0.31455	0.00792386	FALSE	491.82	475.679	2.71787	3.42319	3.40538	0.695794
El Krib	2021	0	2300	2844	20155	5.4	2	25.2	[0.001,0.005)	[0,0.001)	[0.001,0.005)	[0.001,0.005)	[0.001,0.005)	0.31455	0.00792386	FALSE	491.82	475.679	2.71787	3.42319	3.40538	0.52025
Makthar	2019	0	1079	4233	29052	3.3	1	26.5	[0.001,0.005)	[0,0.001)	[0.001,0.005)	[0.005,0.01)	[0.005,0.01)	0.64173	0.0404558	FALSE	402.917	855.968	0.613163	0.975274	1.84034	0.598782
Makthar	2020	2	1288	4233	29052	3.3	1	26.5	[0.001,0.005)	[0,0.001)	[0.001,0.005)	[0.005,0.01)	[0.005,0.01)	0.64173	0.0404558	FALSE	402.917	855.968	0.613163	0.975274	1.84034	0.57002
Makthar	2021	1	1136	4233	29052	3.3	1	26.5	[0.001,0.005)	[0,0.001)	[0.001,0.005)	[0.005,0.01)	[0.005,0.01)	0.64173	0.0404558	FALSE	402.917	855.968	0.613163	0.975274	1.84034	0.426207
Siliana Sud	2019	0	3030	4419	30233	2.3	0	19.9	[0,0.001)	[0,0.001)	[0,0.001)	[0,0.001)	[0,0.001)	0.801809	0.023477	FALSE	427.756	663.308	1.81732	2.38855	2.55349	0.635697
Siliana Sud	2020	0	3175	4419	30233	2.3	0	19.9	[0,0.001)	[0,0.001)	[0,0.001)	[0,0.001)	[0,0.001)	0.801809	0.023477	FALSE	427.756	663.308	1.81732	2.38855	2.55349	0.605161
Siliana Sud	2021	0	4515	4419	30233	2.3	0	19.9	[0,0.001)	[0,0.001)	[0,0.001)	[0,0.001)	[0,0.001)	0.801809	0.023477	FALSE	427.756	663.308	1.81732	2.38855	2.55349	0.452483
Rouhia	2019	0	2007	4432	25951	2.7	1	40.7	[0,0.001)	[0,0.001)	[0,0.001)	[0,0.001)	[0,0.001)	0.71897	0.21864	FALSE	636.04	714.902	1.70381	1.90294	3.12521	0.945231
Rouhia	2020	2	1650	4432	25951	2.7	1	40.7	[0,0.001)	[0,0.001)	[0,0.001)	[0,0.001)	[0,0.001)	0.71897	0.21864	FALSE	636.04	714.902	1.70381	1.90294	3.12521	0.899827
Rouhia	2021	4	3316	4432	25951	2.7	1	40.7	[0,0.001)	[0,0.001)	[0,0.001)	[0,0.001)	[0,0.001)	0.71897	0.21864	FALSE	636.04	714.902	1.70381	1.90294	3.12521	0.672806
Zaouia Ksiba Thraya	2019	0	537	718	3166	0	0	17.3	[0.01,1)	[0,0.001)	[0.01,1)	[0.01,1)	[0.01,1)	8.41075	0.0820732	FALSE	25.3239	0	5.14782	6.70588	3.57876	0.0376343
Zaouia Ksiba Thraya	2020	0	96	718	3166	0	0	17.3	[0.01,1)	[0,0.001)	[0.01,1)	[0.01,1)	[0.01,1)	8.41075	0.0820732	FALSE	25.3239	0	5.14782	6.70588	3.57876	0.0358265
Zaouia Ksiba Thraya	2021	0	821	718	3166	0	0	17.3	[0.01,1)	[0,0.001)	[0.01,1)	[0.01,1)	[0.01,1)	8.41075	0.0820732	FALSE	25.3239	0	5.14782	6.70588	3.57876	0.0267877
Hammam Sousse	2019	0	735	948	42691	1.8	0	8.5	[0.01,1)	[0,0.001)	[0,0.001)	[0.01,1)	[0.01,1)	8.34242	0.963871	FALSE	20.2906	0	5.00608	7.00952	3.16482	0.0301543
Hammam Sousse	2020	0	28	948	42691	1.8	0	8.5	[0.01,1)	[0,0.001)	[0,0.001)	[0.01,1)	[0.01,1)	8.34242	0.963871	FALSE	20.2906	0	5.00608	7.00952	3.16482	0.0287058
Hammam Sousse	2021	0	632	948	42691	1.8	0	8.5	[0.01,1)	[0,0.001)	[0,0.001)	[0.01,1)	[0.01,1)	8.34242	0.963871	FALSE	20.2906	0	5.00608	7.00952	3.16482	0.0214635
Hergla	2019	0	518	1029	9343	4.6	1	16.3	[0.01,1)	[0,0.001)	[0,0.001)	[0.01,1)	[0.01,1)	1.1431	0.15463	FALSE	88.8007	1.25362	4.8534	7.0689	2.92025	0.131968
Hergla	2020	1	5	1029	9343	4.6	1	16.3	[0.01,1)	[0,0.001)	[0,0.001)	[0.01,1)	[0.01,1)	1.1431	0.15463	FALSE	88.8007	1.25362	4.8534	7.0689	2.92025	0.125629
Hergla	2021	0	41	1029	9343	4.6	1	16.3	[0.01,1)	[0,0.001)	[0,0.001)	[0.01,1)	[0.01,1)	1.1431	0.15463	FALSE	88.8007	1.25362	4.8534	7.0689	2.92025	0.0939339
Sousse Riadh	2019	0	213	1047	47123	2.8	0	10.7	[0.01,1)	[0,0.001)	[0,0.001)	[0.01,1)	[0.01,1)	9.19265	0	FALSE	14.8055	22.6902	5.01999	6.48275	3.50082	0.0220028
Sousse Riadh	2020	0	31	1047	47123	2.8	0	10.7	[0.01,1)	[0,0.001)	[0,0.001)	[0.01,1)	[0.01,1)	9.19265	0	FALSE	14.8055	22.6902	5.01999	6.48275	3.50082	0.0209459
Sousse Riadh	2021	0	22	1047	47123	2.8	0	10.7	[0.01,1)	[0,0.001)	[0,0.001)	[0.01,1)	[0.01,1)	9.19265	0	FALSE	14.8055	22.6902	5.01999	6.48275	3.50082	0.0156614
Sousse M√©dina	2019	0	99	1171	35288	3.7	1	5.5	[0,0.001)	[0,0.001)	[0,0.001)	[0,0.001)	[0,0.001)	18.0501	0.054305	FALSE	10.2515	0	5.12838	7.07363	3.32541	0.0152349
Sousse M√©dina	2020	0	41	1171	35288	3.7	1	5.5	[0,0.001)	[0,0.001)	[0,0.001)	[0,0.001)	[0,0.001)	18.0501	0.054305	FALSE	10.2515	0	5.12838	7.07363	3.32541	0.0145031
Sousse M√©dina	2021	0	84	1171	35288	3.7	1	5.5	[0,0.001)	[0,0.001)	[0,0.001)	[0,0.001)	[0,0.001)	18.0501	0.054305	FALSE	10.2515	0	5.12838	7.07363	3.32541	0.0108441
Sousse Sidi Abdelhamid	2019	0	275	1173	52787	0.5	1	17.7	[0,0.001)	[0,0.001)	[0,0.001)	[0,0.001)	[0,0.001)	18.3588	0.4147	FALSE	12.657	0.762708	5.04079	6.8087	3.33509	0.0188098
Sousse Sidi Abdelhamid	2020	0	9	1173	52787	0.5	1	17.7	[0,0.001)	[0,0.001)	[0,0.001)	[0,0.001)	[0,0.001)	18.3588	0.4147	FALSE	12.657	0.762708	5.04079	6.8087	3.33509	0.0179062
Sousse Sidi Abdelhamid	2021	0	45	1173	52787	0.5	1	17.7	[0,0.001)	[0,0.001)	[0,0.001)	[0,0.001)	[0,0.001)	18.3588	0.4147	FALSE	12.657	0.762708	5.04079	6.8087	3.33509	0.0133886
Kalaa Sghira	2019	1	1027	1579	37797	4.4	0	15.1	[0.01,1)	[0,0.001)	[0,0.001)	[0.01,1)	[0.01,1)	2.10778	0.0877534	FALSE	98.1053	54.2272	4.91088	6.01175	3.70574	0.145796
Kalaa Sghira	2020	0	35	1579	37797	4.4	0	15.1	[0.01,1)	[0,0.001)	[0,0.001)	[0.01,1)	[0.01,1)	2.10778	0.0877534	FALSE	98.1053	54.2272	4.91088	6.01175	3.70574	0.138793
Kalaa Sghira	2021	3	366	1579	37797	4.4	0	15.1	[0.01,1)	[0,0.001)	[0,0.001)	[0.01,1)	[0.01,1)	2.10778	0.0877534	FALSE	98.1053	54.2272	4.91088	6.01175	3.70574	0.103776
Sidi Bou Ali	2019	0	1126	1612	19693	4.1	1	16.5	[0.005,0.01)	[0,0.001)	[0,0.001)	[0.005,0.01)	[0.005,0.01)	0.835355	0	FALSE	142.831	19.0215	4.97465	6.8362	3.28429	0.212263
Sidi Bou Ali	2020	0	388	1612	19693	4.1	1	16.5	[0.005,0.01)	[0,0.001)	[0,0.001)	[0.005,0.01)	[0.005,0.01)	0.835355	0	FALSE	142.831	19.0215	4.97465	6.8362	3.28429	0.202067
Sidi Bou Ali	2021	0	560	1612	19693	4.1	1	16.5	[0.005,0.01)	[0,0.001)	[0,0.001)	[0.005,0.01)	[0.005,0.01)	0.835355	0	FALSE	142.831	19.0215	4.97465	6.8362	3.28429	0.151087
Akouda	2019	1	989	1625	34494	3.4	0	9.3	[0,0.001)	[0,0.001)	[0,0.001)	[0,0.001)	[0,0.001)	6.89246	0.347666	FALSE	38.4124	0	4.8672	7.02679	2.94318	0.0570854
Akouda	2020	0	684	1625	34494	3.4	0	9.3	[0,0.001)	[0,0.001)	[0,0.001)	[0,0.001)	[0,0.001)	6.89246	0.347666	FALSE	38.4124	0	4.8672	7.02679	2.94318	0.0543433
Akouda	2021	0	697	1625	34494	3.4	0	9.3	[0,0.001)	[0,0.001)	[0,0.001)	[0,0.001)	[0,0.001)	6.89246	0.347666	FALSE	38.4124	0	4.8672	7.02679	2.94318	0.0406328
Sousse Jaouhara	2019	1	161	1922	86517	1.7	0	7	[0,0.001)	[0,0.001)	[0,0.001)	[0,0.001)	[0,0.001)	10.5261	0.0145459	FALSE	8.66586	0	5.09392	6.85303	3.38044	0.0128785
Sousse Jaouhara	2020	0	48	1922	86517	1.7	0	7	[0,0.001)	[0,0.001)	[0,0.001)	[0,0.001)	[0,0.001)	10.5261	0.0145459	FALSE	8.66586	0	5.09392	6.85303	3.38044	0.0122599
Sousse Jaouhara	2021	0	51	1922	86517	1.7	0	7	[0,0.001)	[0,0.001)	[0,0.001)	[0,0.001)	[0,0.001)	10.5261	0.0145459	FALSE	8.66586	0	5.09392	6.85303	3.38044	0.00916679
Bouficha	2019	0	2854	2061	26763	3.9	1	21.9	[0.001,0.005)	[0,0.001)	[0,0.001)	[0.001,0.005)	[0.001,0.005)	1.82034	0.333436	FALSE	315.086	19.1922	4.28346	6.82709	2.15174	0.468255
Bouficha	2020	0	2254	2061	26763	3.9	1	21.9	[0.001,0.005)	[0,0.001)	[0,0.001)	[0.001,0.005)	[0.001,0.005)	1.82034	0.333436	FALSE	315.086	19.1922	4.28346	6.82709	2.15174	0.445762
Bouficha	2021	0	2508	2061	26763	3.9	1	21.9	[0.001,0.005)	[0,0.001)	[0,0.001)	[0.001,0.005)	[0.001,0.005)	1.82034	0.333436	FALSE	315.086	19.1922	4.28346	6.82709	2.15174	0.333299
Sidi El Heni	2019	0	1715	2537	13505	4.2	2	27.9	[0.001,0.005)	[0,0.001)	[0.001,0.005)	[0.005,0.01)	[0.005,0.01)	0.302729	0.0237554	FALSE	372.343	71.6848	5.2819	6.01123	4.65922	0.553345
Sidi El Heni	2020	0	593	2537	13505	4.2	2	27.9	[0.001,0.005)	[0,0.001)	[0.001,0.005)	[0.005,0.01)	[0.005,0.01)	0.302729	0.0237554	FALSE	372.343	71.6848	5.2819	6.01123	4.65922	0.526766
Sidi El Heni	2021	7	2909	2537	13505	4.2	2	27.9	[0.001,0.005)	[0,0.001)	[0.001,0.005)	[0.005,0.01)	[0.005,0.01)	0.302729	0.0237554	FALSE	372.343	71.6848	5.2819	6.01123	4.65922	0.393866
Kondar	2019	0	919	2705	13565	4.9	0	28.7	[0,0.001)	[0,0.001)	[0,0.001)	[0,0.001)	[0,0.001)	0.375244	0.0194136	FALSE	146.435	32.888	5.04182	6.17903	4.20775	0.21762
Kondar	2020	1	470	2705	13565	4.9	0	28.7	[0,0.001)	[0,0.001)	[0,0.001)	[0,0.001)	[0,0.001)	0.375244	0.0194136	FALSE	146.435	32.888	5.04182	6.17903	4.20775	0.207167
Kondar	2021	0	1069	2705	13565	4.9	0	28.7	[0,0.001)	[0,0.001)	[0,0.001)	[0,0.001)	[0,0.001)	0.375244	0.0194136	FALSE	146.435	32.888	5.04182	6.17903	4.20775	0.1549
M'Saken	2019	1	1457	4974	97225	3.1	1	14.1	[0.005,0.01)	[0.001,0.005)	[0.001,0.005)	[0.01,1)	[0.005,0.01)	2.14031	0.0346654	FALSE	329.479	59.274	5.14362	6.11426	4.08884	0.489645
M'Saken	2020	0	236	4974	97225	3.1	1	14.1	[0.005,0.01)	[0.001,0.005)	[0.001,0.005)	[0.01,1)	[0.005,0.01)	2.14031	0.0346654	FALSE	329.479	59.274	5.14362	6.11426	4.08884	0.466125
M'Saken	2021	0	1929	4974	97225	3.1	1	14.1	[0.005,0.01)	[0.001,0.005)	[0.001,0.005)	[0.01,1)	[0.005,0.01)	2.14031	0.0346654	FALSE	329.479	59.274	5.14362	6.11426	4.08884	0.348525
Kalaa Kebira	2019	0	1666	5036	59132	3.9	2	16.2	[0,0.001)	[0,0.001)	[0,0.001)	[0,0.001)	[0,0.001)	1.1984	0.0483653	FALSE	244.965	49.5726	4.91773	6.30799	3.55082	0.364047
Kalaa Kebira	2020	2	1803	5036	59132	3.9	2	16.2	[0,0.001)	[0,0.001)	[0,0.001)	[0,0.001)	[0,0.001)	1.1984	0.0483653	FALSE	244.965	49.5726	4.91773	6.30799	3.55082	0.34656
Kalaa Kebira	2021	2	1656	5036	59132	3.9	2	16.2	[0,0.001)	[0,0.001)	[0,0.001)	[0,0.001)	[0,0.001)	1.1984	0.0483653	FALSE	244.965	49.5726	4.91773	6.30799	3.55082	0.259125
Enfidha	2019	1	3757	6977	49335	4	2	23.8	[0.001,0.005)	[0.001,0.005)	[0,0.001)	[0.005,0.01)	[0.001,0.005)	1.13464	0.174257	FALSE	379.174	52.9356	4.40009	6.24128	2.77581	0.563498
Enfidha	2020	0	2888	6977	49335	4	2	23.8	[0.001,0.005)	[0.001,0.005)	[0,0.001)	[0.005,0.01)	[0.001,0.005)	1.13464	0.174257	FALSE	379.174	52.9356	4.40009	6.24128	2.77581	0.53643
Enfidha	2021	0	4278	6977	49335	4	2	23.8	[0.001,0.005)	[0.001,0.005)	[0,0.001)	[0.005,0.01)	[0.001,0.005)	1.13464	0.174257	FALSE	379.174	52.9356	4.40009	6.24128	2.77581	0.401092
Dhiba	2019	0	108	1073	4295	5.7	0	33.3	[0,0.001)	[0,0.001)	[0,0.001)	[0,0.001)	[0,0.001)	0.187978	0.0808516	TRUE	3060.23	321.418	6.21553	5.17859	7.33703	4.54787
Dhiba	2020	0	93	1073	4295	5.7	0	33.3	[0,0.001)	[0,0.001)	[0,0.001)	[0,0.001)	[0,0.001)	0.187978	0.0808516	TRUE	3060.23	321.418	6.21553	5.17859	7.33703	4.32941
Dhiba	2021	0	141	1073	4295	5.7	0	33.3	[0,0.001)	[0,0.001)	[0,0.001)	[0,0.001)	[0,0.001)	0.187978	0.0808516	TRUE	3060.23	321.418	6.21553	5.17859	7.33703	3.23713
Ghomrassen	2019	0	236	1932	15957	1.4	2	10.5	[0.001,0.005)	[0,0.001)	[0,0.001)	[0.001,0.005)	[0.001,0.005)	0.764955	0.097131	FALSE	760.93	283.541	5.41289	5.41306	5.85693	1.13083
Ghomrassen	2020	0	129	1932	15957	1.4	2	10.5	[0.001,0.005)	[0,0.001)	[0,0.001)	[0.001,0.005)	[0.001,0.005)	0.764955	0.097131	FALSE	760.93	283.541	5.41289	5.41306	5.85693	1.07651
Ghomrassen	2021	0	447	1932	15957	1.4	2	10.5	[0.001,0.005)	[0,0.001)	[0,0.001)	[0.001,0.005)	[0.001,0.005)	0.764955	0.097131	FALSE	760.93	283.541	5.41289	5.41306	5.85693	0.804916
Bir Lahmar	2019	0	171	2115	8460	7.1	1	18.4	[0.005,0.01)	[0,0.001)	[0,0.001)	[0.005,0.01)	[0.005,0.01)	0.866093	0.0373039	FALSE	195.106	121.688	5.97951	6.71994	5.39378	0.289951
Bir Lahmar	2020	0	150	2115	8460	7.1	1	18.4	[0.005,0.01)	[0,0.001)	[0,0.001)	[0.005,0.01)	[0.005,0.01)	0.866093	0.0373039	FALSE	195.106	121.688	5.97951	6.71994	5.39378	0.276023
Bir Lahmar	2021	0	352	2115	8460	7.1	1	18.4	[0.005,0.01)	[0,0.001)	[0,0.001)	[0.005,0.01)	[0.005,0.01)	0.866093	0.0373039	FALSE	195.106	121.688	5.97951	6.71994	5.39378	0.206384
Remada	2019	0	334	2543	10173	1.4	1	27.4	[0,0.001)	[0,0.001)	[0,0.001)	[0,0.001)	[0,0.001)	0.0616815	0.0171327	TRUE	28823.9	304.117	6.87183	4.6757	9.10709	42.8357
Remada	2020	0	144	2543	10173	1.4	1	27.4	[0,0.001)	[0,0.001)	[0,0.001)	[0,0.001)	[0,0.001)	0.0616815	0.0171327	TRUE	28823.9	304.117	6.87183	4.6757	9.10709	40.7781
Remada	2021	0	328	2543	10173	1.4	1	27.4	[0,0.001)	[0,0.001)	[0,0.001)	[0,0.001)	[0,0.001)	0.0616815	0.0171327	TRUE	28823.9	304.117	6.87183	4.6757	9.10709	30.4901
Samar	2019	0	482	3698	14793	4.3	1	14.4	[0,0.001)	[0,0.001)	[0,0.001)	[0,0.001)	[0,0.001)	0.309098	0.0645214	FALSE	1918.2	88.376	6.22194	6.8779	5.49892	2.85067
Samar	2020	0	553	3698	14793	4.3	1	14.4	[0,0.001)	[0,0.001)	[0,0.001)	[0,0.001)	[0,0.001)	0.309098	0.0645214	FALSE	1918.2	88.376	6.22194	6.8779	5.49892	2.71374
Samar	2021	0	985	3698	14793	4.3	1	14.4	[0,0.001)	[0,0.001)	[0,0.001)	[0,0.001)	[0,0.001)	0.309098	0.0645214	FALSE	1918.2	88.376	6.22194	6.8779	5.49892	2.02908
Tataouine Nord	2019	0	139	4222	34344	1.8	1	17.1	[0,0.001)	[0,0.001)	[0,0.001)	[0,0.001)	[0,0.001)	0.454293	0.0289886	FALSE	2723.07	163.544	5.94539	6.27062	5.80488	4.04681
Tataouine Nord	2020	0	221	4222	34344	1.8	1	17.1	[0,0.001)	[0,0.001)	[0,0.001)	[0,0.001)	[0,0.001)	0.454293	0.0289886	FALSE	2723.07	163.544	5.94539	6.27062	5.80488	3.85242
Tataouine Nord	2021	0	268	4222	34344	1.8	1	17.1	[0,0.001)	[0,0.001)	[0,0.001)	[0,0.001)	[0,0.001)	0.454293	0.0289886	FALSE	2723.07	163.544	5.94539	6.27062	5.80488	2.88048
Tataouine Sud	2019	1	312	9047	61431	1.9	1	18.4	[0,0.001)	[0,0.001)	[0,0.001)	[0,0.001)	[0,0.001)	0.446886	0.101863	FALSE	2050.76	391.149	5.24854	4.75852	6.27393	3.04767
Tataouine Sud	2020	0	492	9047	61431	1.9	1	18.4	[0,0.001)	[0,0.001)	[0,0.001)	[0,0.001)	[0,0.001)	0.446886	0.101863	FALSE	2050.76	391.149	5.24854	4.75852	6.27393	2.90128
Tataouine Sud	2021	0	599	9047	61431	1.9	1	18.4	[0,0.001)	[0,0.001)	[0,0.001)	[0,0.001)	[0,0.001)	0.446886	0.101863	FALSE	2050.76	391.149	5.24854	4.75852	6.27393	2.1693
Hazoua	2019	0	148	104	4700	4.1	1	22.6	[0,0.001)	[0,0.001)	[0,0.001)	[0,0.001)	[0,0.001)	0.0678147	0	TRUE	1380.21	25.6044	7.59936	5.71297	10.4851	2.05116
Hazoua	2020	0	144	104	4700	4.1	1	22.6	[0,0.001)	[0,0.001)	[0,0.001)	[0,0.001)	[0,0.001)	0.0678147	0	TRUE	1380.21	25.6044	7.59936	5.71297	10.4851	1.95263
Hazoua	2021	0	282	104	4700	4.1	1	22.6	[0,0.001)	[0,0.001)	[0,0.001)	[0,0.001)	[0,0.001)	0.0678147	0	TRUE	1380.21	25.6044	7.59936	5.71297	10.4851	1.46
Nefta	2019	0	805	482	21731	1.6	1	17.3	[0,0.001)	[0,0.001)	[0,0.001)	[0,0.001)	[0,0.001)	0.153161	0.000704298	FALSE	1705.64	23.831	7.92663	6.06553	10.5481	2.53479
Nefta	2020	0	526	482	21731	1.6	1	17.3	[0,0.001)	[0,0.001)	[0,0.001)	[0,0.001)	[0,0.001)	0.153161	0.000704298	FALSE	1705.64	23.831	7.92663	6.06553	10.5481	2.41303
Nefta	2021	0	741	482	21731	1.6	1	17.3	[0,0.001)	[0,0.001)	[0,0.001)	[0,0.001)	[0,0.001)	0.153161	0.000704298	FALSE	1705.64	23.831	7.92663	6.06553	10.5481	1.80424
Tozeur	2019	0	1474	1031	46422	1.8	0	10.3	[0.001,0.005)	[0,0.001)	[0,0.001)	[0.001,0.005)	[0.001,0.005)	0.410228	0.011131	FALSE	797.557	24.4317	8.08244	6.32246	10.3546	1.18526
Tozeur	2020	0	1194	1031	46422	1.8	0	10.3	[0.001,0.005)	[0,0.001)	[0,0.001)	[0.001,0.005)	[0.001,0.005)	0.410228	0.011131	FALSE	797.557	24.4317	8.08244	6.32246	10.3546	1.12833
Tozeur	2021	0	2253	1031	46422	1.8	0	10.3	[0.001,0.005)	[0,0.001)	[0,0.001)	[0.001,0.005)	[0.001,0.005)	0.410228	0.011131	FALSE	797.557	24.4317	8.08244	6.32246	10.3546	0.84366
Tamaghza	2019	0	452	1098	6516	3.8	1	20.5	[0,0.001)	[0,0.001)	[0,0.001)	[0,0.001)	[0,0.001)	0.253568	0.137957	TRUE	834.261	205.12	6.90691	5.33515	9.81526	1.23981
Tamaghza	2020	0	316	1098	6516	3.8	1	20.5	[0,0.001)	[0,0.001)	[0,0.001)	[0,0.001)	[0,0.001)	0.253568	0.137957	TRUE	834.261	205.12	6.90691	5.33515	9.81526	1.18026
Tamaghza	2021	0	662	1098	6516	3.8	1	20.5	[0,0.001)	[0,0.001)	[0,0.001)	[0,0.001)	[0,0.001)	0.253568	0.137957	TRUE	834.261	205.12	6.90691	5.33515	9.81526	0.882486
Degueche	2019	0	608	1988	28543	1.3	2	17.4	[0.001,0.005)	[0,0.001)	[0,0.001)	[0.001,0.005)	[0.001,0.005)	0.142873	0.0205075	FALSE	1426.57	58.5895	7.73937	6.1862	9.84851	2.12006
Degueche	2020	0	505	1988	28543	1.3	2	17.4	[0.001,0.005)	[0,0.001)	[0,0.001)	[0.001,0.005)	[0.001,0.005)	0.142873	0.0205075	FALSE	1426.57	58.5895	7.73937	6.1862	9.84851	2.01822
Degueche	2021	0	736	1988	28543	1.3	2	17.4	[0.001,0.005)	[0,0.001)	[0,0.001)	[0.001,0.005)	[0.001,0.005)	0.142873	0.0205075	FALSE	1426.57	58.5895	7.73937	6.1862	9.84851	1.50904
M√©dina	2019	0	0	475	21400	4.8	2	6.6	[0,0.001)	[0,0.001)	[0,0.001)	[0,0.001)	[0,0.001)	32.9533	0	FALSE	1.28891	6.92303	4.44735	6.82152	2.60246	0.00191548
M√©dina	2020	0	107	475	21400	4.8	2	6.6	[0,0.001)	[0,0.001)	[0,0.001)	[0,0.001)	[0,0.001)	32.9533	0	FALSE	1.28891	6.92303	4.44735	6.82152	2.60246	0.00182347
M√©dina	2021	0	0	475	21400	4.8	2	6.6	[0,0.001)	[0,0.001)	[0,0.001)	[0,0.001)	[0,0.001)	32.9533	0	FALSE	1.28891	6.92303	4.44735	6.82152	2.60246	0.00136342
El Tahrir	2019	0	0	482	21709	3.7	0	2	[0,0.001)	[0,0.001)	[0,0.001)	[0,0.001)	[0,0.001)	34.5118	0	FALSE	1.32421	36.6769	4.2343	6.53179	2.44139	0.00196794
El Tahrir	2020	0	0	482	21709	3.7	0	2	[0,0.001)	[0,0.001)	[0,0.001)	[0,0.001)	[0,0.001)	34.5118	0	FALSE	1.32421	36.6769	4.2343	6.53179	2.44139	0.00187341
El Tahrir	2021	0	0	482	21709	3.7	0	2	[0,0.001)	[0,0.001)	[0,0.001)	[0,0.001)	[0,0.001)	34.5118	0	FALSE	1.32421	36.6769	4.2343	6.53179	2.44139	0.00140076
Carthage	2019	0	0	538	24216	3.6	0	1.6	[0,0.001)	[0,0.001)	[0.01,1)	[0.01,1)	[0.01,1)	25.6373	0.529671	FALSE	10.1636	0	4.13152	7.35056	1.68414	0.0151043
Carthage	2020	0	0	538	24216	3.6	0	1.6	[0,0.001)	[0,0.001)	[0.01,1)	[0.01,1)	[0.01,1)	25.6373	0.529671	FALSE	10.1636	0	4.13152	7.35056	1.68414	0.0143788
Carthage	2021	0	296	538	24216	3.6	0	1.6	[0,0.001)	[0,0.001)	[0.01,1)	[0.01,1)	[0.01,1)	25.6373	0.529671	FALSE	10.1636	0	4.13152	7.35056	1.68414	0.0107511
Sidi El B√©chir	2019	0	0	616	27749	4.3	0	4.2	[0,0.001)	[0,0.001)	[0,0.001)	[0,0.001)	[0,0.001)	24.5186	0	FALSE	2.53274	0	4.42362	6.76214	2.6211	0.00376396
Sidi El B√©chir	2020	0	0	616	27749	4.3	0	4.2	[0,0.001)	[0,0.001)	[0,0.001)	[0,0.001)	[0,0.001)	24.5186	0	FALSE	2.53274	0	4.42362	6.76214	2.6211	0.00358315
Sidi El B√©chir	2021	0	0	616	27749	4.3	0	4.2	[0,0.001)	[0,0.001)	[0,0.001)	[0,0.001)	[0,0.001)	24.5186	0	FALSE	2.53274	0	4.42362	6.76214	2.6211	0.00267915
Bab Souika	2019	0	0	648	29185	6.2	0	4.5	[0,0.001)	[0,0.001)	[0,0.001)	[0,0.001)	[0,0.001)	36.2069	0	FALSE	2.04473	8.54314	4.3724	6.76894	2.52854	0.00303871
Bab Souika	2020	0	0	648	29185	6.2	0	4.5	[0,0.001)	[0,0.001)	[0,0.001)	[0,0.001)	[0,0.001)	36.2069	0	FALSE	2.04473	8.54314	4.3724	6.76894	2.52854	0.00289274
Bab Souika	2021	0	0	648	29185	6.2	0	4.5	[0,0.001)	[0,0.001)	[0,0.001)	[0,0.001)	[0,0.001)	36.2069	0	FALSE	2.04473	8.54314	4.3724	6.76894	2.52854	0.00216292
El Ouardia	2019	1	0	714	32147	3.4	1	3.9	[0,0.001)	[0,0.001)	[0.01,1)	[0.01,1)	[0.01,1)	16.0943	0.0421577	FALSE	10.7122	0	4.4168	6.69147	2.65881	0.0159196
El Ouardia	2020	0	0	714	32147	3.4	1	3.9	[0,0.001)	[0,0.001)	[0.01,1)	[0.01,1)	[0.01,1)	16.0943	0.0421577	FALSE	10.7122	0	4.4168	6.69147	2.65881	0.0151549
El Ouardia	2021	0	0	714	32147	3.4	1	3.9	[0,0.001)	[0,0.001)	[0.01,1)	[0.01,1)	[0.01,1)	16.0943	0.0421577	FALSE	10.7122	0	4.4168	6.69147	2.65881	0.0113314
Sijoumi	2019	1	0	752	33870	2.7	0	11.5	[0,0.001)	[0,0.001)	[0,0.001)	[0,0.001)	[0,0.001)	20.5373	0	FALSE	3.47673	10.049	4.43655	6.71589	2.66072	0.00516684
Sijoumi	2020	1	386	752	33870	2.7	0	11.5	[0,0.001)	[0,0.001)	[0,0.001)	[0,0.001)	[0,0.001)	20.5373	0	FALSE	3.47673	10.049	4.43655	6.71589	2.66072	0.00491865
Sijoumi	2021	0	220	752	33870	2.7	0	11.5	[0,0.001)	[0,0.001)	[0,0.001)	[0,0.001)	[0,0.001)	20.5373	0	FALSE	3.47673	10.049	4.43655	6.71589	2.66072	0.00367771
Cit√© El Khadra	2019	0	0	781	35173	1.7	1	1.4	[0,0.001)	[0,0.001)	[0,0.001)	[0,0.001)	[0,0.001)	15.5278	0.645774	FALSE	20.2746	8.23506	4.32722	7.15072	2.18615	0.0301305
Cit√© El Khadra	2020	0	0	781	35173	1.7	1	1.4	[0,0.001)	[0,0.001)	[0,0.001)	[0,0.001)	[0,0.001)	15.5278	0.645774	FALSE	20.2746	8.23506	4.32722	7.15072	2.18615	0.0286832
Cit√© El Khadra	2021	0	0	781	35173	1.7	1	1.4	[0,0.001)	[0,0.001)	[0,0.001)	[0,0.001)	[0,0.001)	15.5278	0.645774	FALSE	20.2746	8.23506	4.32722	7.15072	2.18615	0.0214466
El Menzah	2019	0	0	929	41830	1.1	0	0.2	[0,0.001)	[0,0.001)	[0,0.001)	[0,0.001)	[0,0.001)	16.5619	0.0699409	FALSE	8.15348	33.128	4.09828	6.57625	2.14925	0.012117
El Menzah	2020	1	9	929	41830	1.1	0	0.2	[0,0.001)	[0,0.001)	[0,0.001)	[0,0.001)	[0,0.001)	16.5619	0.0699409	FALSE	8.15348	33.128	4.09828	6.57625	2.14925	0.011535
El Menzah	2021	4	27	929	41830	1.1	0	0.2	[0,0.001)	[0,0.001)	[0,0.001)	[0,0.001)	[0,0.001)	16.5619	0.0699409	FALSE	8.15348	33.128	4.09828	6.57625	2.14925	0.00862479
Omrane	2019	1	0	937	42208	3.3	0	6.3	[0,0.001)	[0,0.001)	[0,0.001)	[0,0.001)	[0,0.001)	26.1087	0	FALSE	5.2522	18.1115	4.1598	6.52877	2.27514	0.0078054
Omrane	2020	1	272	937	42208	3.3	0	6.3	[0,0.001)	[0,0.001)	[0,0.001)	[0,0.001)	[0,0.001)	26.1087	0	FALSE	5.2522	18.1115	4.1598	6.52877	2.27514	0.00743047
Omrane	2021	1	0	937	42208	3.3	0	6.3	[0,0.001)	[0,0.001)	[0,0.001)	[0,0.001)	[0,0.001)	26.1087	0	FALSE	5.2522	18.1115	4.1598	6.52877	2.27514	0.00555581
La Goulette	2019	2	0	1015	45711	4.4	1	1.1	[0,0.001)	[0,0.001)	[0,0.001)	[0,0.001)	[0,0.001)	22.2695	0.301146	FALSE	8.1506	0	4.30125	7.31397	2.01074	0.0121128
La Goulette	2020	0	0	1015	45711	4.4	1	1.1	[0,0.001)	[0,0.001)	[0,0.001)	[0,0.001)	[0,0.001)	22.2695	0.301146	FALSE	8.1506	0	4.30125	7.31397	2.01074	0.0115309
La Goulette	2021	0	0	1015	45711	4.4	1	1.1	[0,0.001)	[0,0.001)	[0,0.001)	[0,0.001)	[0,0.001)	22.2695	0.301146	FALSE	8.1506	0	4.30125	7.31397	2.01074	0.00862175
Bab Bhar	2019	0	0	1063	36210	2.8	0	1.6	[0,0.001)	[0,0.001)	[0,0.001)	[0,0.001)	[0,0.001)	33.8225	0	FALSE	3.13076	0	4.42355	6.89322	2.51379	0.00465269
Bab Bhar	2020	0	0	1063	36210	2.8	0	1.6	[0,0.001)	[0,0.001)	[0,0.001)	[0,0.001)	[0,0.001)	33.8225	0	FALSE	3.13076	0	4.42355	6.89322	2.51379	0.00442919
Bab Bhar	2021	0	0	1063	36210	2.8	0	1.6	[0,0.001)	[0,0.001)	[0,0.001)	[0,0.001)	[0,0.001)	33.8225	0	FALSE	3.13076	0	4.42355	6.89322	2.51379	0.00331174
Omrane Sup√©rieur	2019	0	0	1233	49424	3.2	0	3.5	[0,0.001)	[0,0.001)	[0,0.001)	[0,0.001)	[0,0.001)	20.3128	0	FALSE	6.85087	42.9697	4.06094	6.38325	2.20052	0.0101812
Omrane Sup√©rieur	2020	0	0	1233	49424	3.2	0	3.5	[0,0.001)	[0,0.001)	[0,0.001)	[0,0.001)	[0,0.001)	20.3128	0	FALSE	6.85087	42.9697	4.06094	6.38325	2.20052	0.00969216
Omrane Sup√©rieur	2021	1	119	1233	49424	3.2	0	3.5	[0,0.001)	[0,0.001)	[0,0.001)	[0,0.001)	[0,0.001)	20.3128	0	FALSE	6.85087	42.9697	4.06094	6.38325	2.20052	0.00724689
Ezzouhour	2019	0	0	1389	62547	10.4	0	4	[0,0.001)	[0,0.001)	[0.01,1)	[0.01,1)	[0.01,1)	29.0553	2.13211	FALSE	2.64627	11	4.49663	6.69583	2.77375	0.00393267
Ezzouhour	2020	0	0	1389	62547	10.4	0	4	[0,0.001)	[0,0.001)	[0.01,1)	[0.01,1)	[0.01,1)	29.0553	2.13211	FALSE	2.64627	11	4.49663	6.69583	2.77375	0.00374376
Ezzouhour	2021	0	0	1389	62547	10.4	0	4	[0,0.001)	[0,0.001)	[0.01,1)	[0.01,1)	[0.01,1)	29.0553	2.13211	FALSE	2.64627	11	4.49663	6.69583	2.77375	0.00279924
Bardo	2019	1	0	1599	71961	3.2	0	1.8	[0,0.001)	[0,0.001)	[0,0.001)	[0,0.001)	[0,0.001)	29.5794	0.233868	FALSE	9.00406	14.8102	4.35485	6.59025	2.59837	0.0133811
Bardo	2020	1	122	1599	71961	3.2	0	1.8	[0,0.001)	[0,0.001)	[0,0.001)	[0,0.001)	[0,0.001)	29.5794	0.233868	FALSE	9.00406	14.8102	4.35485	6.59025	2.59837	0.0127383
Bardo	2021	0	24	1599	71961	3.2	0	1.8	[0,0.001)	[0,0.001)	[0,0.001)	[0,0.001)	[0,0.001)	29.5794	0.233868	FALSE	9.00406	14.8102	4.35485	6.59025	2.59837	0.00952454
Kabaria	2019	0	0	1911	86024	2.4	0	5.3	[0,0.001)	[0,0.001)	[0,0.001)	[0,0.001)	[0,0.001)	26.3396	0	FALSE	2.77693	0	4.31483	6.55075	2.55003	0.00412685
Kabaria	2020	0	0	1911	86024	2.4	0	5.3	[0,0.001)	[0,0.001)	[0,0.001)	[0,0.001)	[0,0.001)	26.3396	0	FALSE	2.77693	0	4.31483	6.55075	2.55003	0.00392862
Kabaria	2021	0	577	1911	86024	2.4	0	5.3	[0,0.001)	[0,0.001)	[0,0.001)	[0,0.001)	[0,0.001)	26.3396	0	FALSE	2.77693	0	4.31483	6.55075	2.55003	0.00293745
Jebel Jelloud	2019	1	0	2334	23638	3.9	0	9.5	[0,0.001)	[0,0.001)	[0,0.001)	[0,0.001)	[0,0.001)	18.2467	1.59173	FALSE	3.16158	0	4.43233	6.80127	2.60846	0.00469849
Jebel Jelloud	2020	0	0	2334	23638	3.9	0	9.5	[0,0.001)	[0,0.001)	[0,0.001)	[0,0.001)	[0,0.001)	18.2467	1.59173	FALSE	3.16158	0	4.43233	6.80127	2.60846	0.00447279
Jebel Jelloud	2021	0	0	2334	23638	3.9	0	9.5	[0,0.001)	[0,0.001)	[0,0.001)	[0,0.001)	[0,0.001)	18.2467	1.59173	FALSE	3.16158	0	4.43233	6.80127	2.60846	0.00334434
Le Kram	2019	0	0	2866	74132	1.7	0	3	[0,0.001)	[0,0.001)	[0,0.001)	[0,0.001)	[0,0.001)	19.6089	0.394849	FALSE	12.4709	0.30819	4.26252	7.36572	1.92802	0.0185332
Le Kram	2020	0	0	2866	74132	1.7	0	3	[0,0.001)	[0,0.001)	[0,0.001)	[0,0.001)	[0,0.001)	19.6089	0.394849	FALSE	12.4709	0.30819	4.26252	7.36572	1.92802	0.017643
Le Kram	2021	0	729	2866	74132	1.7	0	3	[0,0.001)	[0,0.001)	[0,0.001)	[0,0.001)	[0,0.001)	19.6089	0.394849	FALSE	12.4709	0.30819	4.26252	7.36572	1.92802	0.0131918
La Marsa	2019	0	0	4070	92987	3.4	1	2.2	[0,0.001)	[0,0.001)	[0.01,1)	[0.01,1)	[0.01,1)	14.529	0.190742	FALSE	32.4457	0	4.11415	7.52461	1.53761	0.0482182
La Marsa	2020	2	414	4070	92987	3.4	1	2.2	[0,0.001)	[0,0.001)	[0.01,1)	[0.01,1)	[0.01,1)	14.529	0.190742	FALSE	32.4457	0	4.11415	7.52461	1.53761	0.045902
La Marsa	2021	2	1011	4070	92987	3.4	1	2.2	[0,0.001)	[0,0.001)	[0.01,1)	[0.01,1)	[0.01,1)	14.529	0.190742	FALSE	32.4457	0	4.11415	7.52461	1.53761	0.0343212
Hrairia	2019	0	0	6957	110184	3	0	6.1	[0,0.001)	[0,0.001)	[0,0.001)	[0,0.001)	[0,0.001)	4.44112	0.138888	FALSE	26.2103	38.0061	4.30708	6.08988	2.8832	0.0389517
Hrairia	2020	0	388	6957	110184	3	0	6.1	[0,0.001)	[0,0.001)	[0,0.001)	[0,0.001)	[0,0.001)	4.44112	0.138888	FALSE	26.2103	38.0061	4.30708	6.08988	2.8832	0.0370807
Hrairia	2021	0	0	6957	110184	3	0	6.1	[0,0.001)	[0,0.001)	[0,0.001)	[0,0.001)	[0,0.001)	4.44112	0.138888	FALSE	26.2103	38.0061	4.30708	6.08988	2.8832	0.0277254
Sidi Hassine	2019	1	0	18131	109672	3.6	1	9.4	[0,0.001)	[0,0.001)	[0.01,1)	[0.01,1)	[0.01,1)	4.50738	0.16265	FALSE	61.3937	40.0521	4.39618	6.159	3.02272	0.0912384
Sidi Hassine	2020	2	846	18131	109672	3.6	1	9.4	[0,0.001)	[0,0.001)	[0.01,1)	[0.01,1)	[0.01,1)	4.50738	0.16265	FALSE	61.3937	40.0521	4.39618	6.159	3.02272	0.0868558
Sidi Hassine	2021	3	758	18131	109672	3.6	1	9.4	[0,0.001)	[0,0.001)	[0.01,1)	[0.01,1)	[0.01,1)	4.50738	0.16265	FALSE	61.3937	40.0521	4.39618	6.159	3.02272	0.0649426
Bir Mchergua	2019	2	1280	2704	24387	3.6	3	15.8	[0,0.001)	[0,0.001)	[0,0.001)	[0,0.001)	[0,0.001)	0.535061	0.133675	FALSE	667.777	184.653	3.92963	5.20222	3.14041	0.992397
Bir Mchergua	2020	0	1333	2704	24387	3.6	3	15.8	[0,0.001)	[0,0.001)	[0,0.001)	[0,0.001)	[0,0.001)	0.535061	0.133675	FALSE	667.777	184.653	3.92963	5.20222	3.14041	0.944727
Bir Mchergua	2021	1	2112	2704	24387	3.6	3	15.8	[0,0.001)	[0,0.001)	[0,0.001)	[0,0.001)	[0,0.001)	0.535061	0.133675	FALSE	667.777	184.653	3.92963	5.20222	3.14041	0.706378
Saouaf	2019	2	1583	3170	12681	3.4	1	19.5	[0,0.001)	[0,0.001)	[0.005,0.01)	[0.005,0.01)	[0.005,0.01)	0.274068	0	FALSE	184.168	211.466	3.62406	4.96789	2.5478	0.273696
Saouaf	2020	0	1559	3170	12681	3.4	1	19.5	[0,0.001)	[0,0.001)	[0.005,0.01)	[0.005,0.01)	[0.005,0.01)	0.274068	0	FALSE	184.168	211.466	3.62406	4.96789	2.5478	0.260549
Saouaf	2021	0	1377	3170	12681	3.4	1	19.5	[0,0.001)	[0,0.001)	[0.005,0.01)	[0.005,0.01)	[0.005,0.01)	0.274068	0	FALSE	184.168	211.466	3.62406	4.96789	2.5478	0.194814
Zriba	2019	0	1214	3383	24617	2.2	0	13	[0,0.001)	[0,0.001)	[0,0.001)	[0,0.001)	[0,0.001)	0.862894	0.238604	FALSE	367.949	160.014	3.43709	5.01765	2.06451	0.546816
Zriba	2020	0	1063	3383	24617	2.2	0	13	[0,0.001)	[0,0.001)	[0,0.001)	[0,0.001)	[0,0.001)	0.862894	0.238604	FALSE	367.949	160.014	3.43709	5.01765	2.06451	0.520549
Zriba	2021	0	1892	3383	24617	2.2	0	13	[0,0.001)	[0,0.001)	[0,0.001)	[0,0.001)	[0,0.001)	0.862894	0.238604	FALSE	367.949	160.014	3.43709	5.01765	2.06451	0.389218
Zaghouan	2019	1	1585	4795	38445	3.7	2	7.2	[0.001,0.005)	[0.001,0.005)	[0,0.001)	[0.005,0.01)	[0.001,0.005)	0.68695	0.0836977	FALSE	339.495	252.556	3.59642	5.09531	2.41355	0.50453
Zaghouan	2020	1	1560	4795	38445	3.7	2	7.2	[0.001,0.005)	[0.001,0.005)	[0,0.001)	[0.005,0.01)	[0.001,0.005)	0.68695	0.0836977	FALSE	339.495	252.556	3.59642	5.09531	2.41355	0.480295
Zaghouan	2021	2	2393	4795	38445	3.7	2	7.2	[0.001,0.005)	[0.001,0.005)	[0,0.001)	[0.005,0.01)	[0.001,0.005)	0.68695	0.0836977	FALSE	339.495	252.556	3.59642	5.09531	2.41355	0.35912
Nadhour	2019	2	1010	4996	30366	3.5	2	22.5	[0,0.001)	[0,0.001)	[0,0.001)	[0,0.001)	[0,0.001)	0.503006	0.0507973	FALSE	351.76	197.451	3.65467	4.70931	2.99467	0.522757
Nadhour	2020	0	1285	4996	30366	3.5	2	22.5	[0,0.001)	[0,0.001)	[0,0.001)	[0,0.001)	[0,0.001)	0.503006	0.0507973	FALSE	351.76	197.451	3.65467	4.70931	2.99467	0.497646
Nadhour	2021	0	1393	4996	30366	3.5	2	22.5	[0,0.001)	[0,0.001)	[0,0.001)	[0,0.001)	[0,0.001)	0.503006	0.0507973	FALSE	351.76	197.451	3.65467	4.70931	2.99467	0.372093
Fahs	2019	4	3170	6065	46449	2.5	2	12.5	[0,0.001)	[0,0.001)	[0,0.001)	[0,0.001)	[0,0.001)	0.767303	0.112472	FALSE	945.361	311.43	3.26055	4.30552	2.85333	1.40492
Fahs	2020	1	3010	6065	46449	2.5	2	12.5	[0,0.001)	[0,0.001)	[0,0.001)	[0,0.001)	[0,0.001)	0.767303	0.112472	FALSE	945.361	311.43	3.26055	4.30552	2.85333	1.33743
Fahs	2021	1	3738	6065	46449	2.5	2	12.5	[0,0.001)	[0,0.001)	[0,0.001)	[0,0.001)	[0,0.001)	0.767303	0.112472	FALSE	945.361	311.43	3.26055	4.30552	2.85333	1.00001

## Sheet: INDEX
Variable	Definition
DELE	Name of Delegation
year	year of reporting
n_rabies	number of rabies cases reported in dogs in each Delegation
n_vacdog	number of vaccinated dogs reported in each Delegation
npop	number of dogs expected in each Delegation
nhum	number of enhabitant in each Delegation
edu_dropout	education drop-out
n_antirab_center	number of antirabies centers in each Delegation
r_poverty	poverty rate in each Delegation
slhr_cat	density of slaughterhouse (red meat) in each Delegation
slhw_cat	density of slaughterhouse (poultry) in each Delegation
mkt_cat	density in the number of poultry selling points (typically markets) in each Delegation
mlw_cat	density in the number of slaughterhouses (red meat and poultry) and markets in each Delegation
mkt_slhr_cat	density in the number of slaughterhouses (red meat only) and markets in each Delegation
density_ro	density of road in each Delegation
oued_densi	density of oued (rivers, lake) in each Delegation
frontiers	Delegation along international borders
area_sqkm	surface area of each Delegation in square kilometers
elevation	mean elevation above see level of each Delegation
tas_avgmean	mean monthly average of air temperatures at 2 metres in each Delegation
tas_avgmin	minimum monthly average of air temperatures at 2 metres in each Delegation
tas_avgmax	maximum monthly average of air temperatures at 2 metres in each Delegation
EXP_case_surf	Expected number of rabies cases in dogs as a function of the surface area of each Delegation
